# Supplementary material for: Early Weaning Stress Induces Intestinal Microbiota Disturbance, Mucosal Barrier Dysfunction and Inflammation Response Activation in Pigeon Squabs
Source: Front Microbiol. 2022 May 31;13:877866. doi: 10.3389/fmicb.2022.877866 (PMC9194612; doi:10.3389/fmicb.2022.877866)
Supplement: Supplementary file 1 [file Table_1.XLSX]

## Sheet: Phylum_group
	CON1	EW1	CON4	EW4	CON7	EW7	CON10	EW10	CON14	EW14
p__Acetothermia	2.46194e-06	0	0	0	0	0	0	0	0	0
p__Acidobacteria	0.000448107	7.9295e-05	2.20435e-05	0.000126385	8.05102e-06	5.22117e-05	2.8795e-05	2.78994e-05	1.17433e-05	3.62535e-05
p__Actinobacteria	0.0851507	0.00912548	0.00135976	0.0231478	0.000622697	0.00235664	0.000641364	0.00348302	0.000363232	0.00268512
p__Armatimonadetes	4.92388e-06	0	0	0	0	0	0	0	0	0
p__Atribacteria	2.46194e-06	0	0	0	0	0	0	0	0	0
p__Bacteroidetes	0.0070461	0.00243712	0.00124624	0.00632014	0.000685326	0.00215442	0.00117231	0.0041976	0.000138565	0.00264786
p__Caldiserica	2.46194e-06	0	5.47885e-06	0	0	0	0	0	0	0
p__Chlamydiae	0	0	0	2.10278e-06	0	0	0	0	0	0
p__Chloroflexi	0.000119376	6.13004e-05	1.36971e-05	1.42436e-05	6.32106e-06	5.83976e-06	2.48714e-05	1.69225e-05	4.87938e-06	1.93627e-05
p__Coprothermobacteraeota	2.46194e-06	0	0	0	0	0	0	0	0	0
p__Crenarchaeota	0	0	0	2.10278e-06	0	0	1.9165e-06	0	0	0
p__Cyanobacteria	0.00139546	0.00112874	5.84045e-05	0.00173166	5.01869e-05	0.00190632	0.000132072	0.000394053	4.96695e-05	0.00256424
p__Dadabacteria	0	1.8846e-06	0	0	0	0	0	0	0	0
p__Deferribacteres	0.000103951	3.36731e-05	1.88388e-05	0.000171258	1.23768e-05	2.79286e-05	3.833e-06	8.33545e-06	4.31325e-06	5.83831e-06
p__Deinococcus-Thermus	0	0	0	2.10278e-06	0	8.54021e-06	1.9165e-06	2.07648e-06	0	0
p__Dependentiae	4.92388e-06	9.29693e-06	0	0	0	0	0	0	0	7.29405e-06
p__Diapherotrites	0	4.23851e-06	0	0	0	0	0	0	0	0
p__Elusimicrobia	2.11946e-05	3.86854e-06	0	8.24167e-06	2.04218e-06	3.87117e-06	0	0	0	1.86145e-06
p__Entotheonellaeota	0	2.0111e-06	0	0	0	0	0	0	0	0
p__Epsilonbacteraeota	0.00104133	0.000353815	7.88622e-05	0.000666084	4.87467e-05	0.00018092	5.04859e-05	0.000186535	3.17361e-05	0.000253555
p__Euryarchaeota	3.9391e-05	2.91944e-05	0	8.41114e-06	0	7.66066e-06	0	4.93233e-06	0	1.72623e-05
p__FBP	0	0	0	0	0	0	2.13796e-06	0	0	0
p__Fibrobacteres	2.46194e-06	0	0	0	0	0	0	0	0	2.11542e-06
p__Firmicutes	0.851038	0.969866	0.95752	0.95084	0.946063	0.982432	0.993405	0.976858	0.998521	0.97885
p__Fusobacteria	0.000432835	0.000137802	3.46886e-05	0.000133634	1.85374e-05	4.13015e-05	2.72085e-05	2.22502e-05	6.57837e-06	8.77399e-05
p__Gemmatimonadetes	0.000111786	2.78669e-05	1.87145e-06	1.64996e-05	1.88662e-06	7.9702e-06	0	4.54265e-06	4.37345e-06	2.45656e-05
p__Halanaerobiaeota	2.46194e-06	0	0	0	0	0	0	0	0	0
p__Hydrogenedentes	0	0	0	1.05139e-05	0	0	0	0	0	0
p__Kiritimatiellaeota	0	0	0	2.66133e-06	0	0	0	0	0	0
p__Latescibacteria	8.8849e-06	2.15755e-06	0	0	0	1.93558e-06	0	0	0	0
p__Lentisphaerae	0	0	0	4.20557e-06	0	0	0	0	0	0
p__Marinimicrobia (SAR406 clade)	0	9.42301e-06	0	0	0	0	0	4.42736e-06	0	0
p__Nanoarchaeaeota	1.65532e-05	2.0111e-06	0	0	2.08908e-06	0	0	0	0	0
p__Nitrospinae	0	7.16149e-05	0	0	0	0	0	2.21368e-06	0	0
p__Nitrospirae	2.46194e-05	0	5.87312e-06	4.76411e-06	0	0	0	2.46616e-06	2.43969e-06	0
p__Omnitrophicaeota	0	2.15755e-06	2.55749e-06	0	0	0	0	0	0	0
p__Patescibacteria	0.000118433	2.62469e-05	2.58668e-05	2.5714e-05	9.98454e-06	1.46078e-05	8.31191e-06	1.35284e-05	0	3.98197e-05
p__Planctomycetes	1.19118e-05	8.04441e-06	2.14589e-06	4.20557e-06	0	3.7895e-06	0	0	0	5.76244e-06
p__Proteobacteria	0.0354412	0.00712575	0.0365011	0.0104744	0.0516739	0.00632865	0.0018556	0.00569027	0.000564383	0.00688206
p__Rokubacteria	4.06593e-05	0	0	1.02315e-05	0	5.80675e-06	0	0	0	0
p__Spirochaetes	3.94623e-05	1.56028e-05	0	2.29139e-06	0	7.38876e-06	0	4.35507e-06	1.98457e-06	1.04665e-05
p__Synergistetes	9.84775e-06	0	0	0	0	0	0	0	0	0
p__Tenericutes	7.1789e-05	3.99932e-05	9.8845e-06	6.07019e-05	1.41095e-05	1.79587e-05	1.52619e-05	3.0506e-05	0	3.43017e-05
p__Thaumarchaeota	3.04774e-05	4.55034e-05	7.76025e-06	0	0	0	0	0	2.43969e-06	1.82351e-06
p__Thermotogae	0	2.0111e-06	0	0	0	0	0	3.7778e-06	0	2.11542e-06
p__Verrucomicrobia	0.000528341	0.000271912	5.86345e-05	0.000647494	3.05346e-05	0.000111065	1.79551e-05	9.93416e-05	1.12867e-05	0.000147113
p__WPS-2	7.38582e-06	0	0	1.99792e-06	0	0	0	0	0	0
p__Zixibacteria	4.92388e-06	0	0	0	0	0	0	0	0	0

## Sheet: Genus_group
	CON1	EW1	CON4	EW4	CON7	EW7	CON10	EW10	CON14	EW14
g__1174-901-12	9.84775e-06	0	0	1.28053e-05	0	0	0	0	0	9.11757e-06
g__A2	2.17945e-06	0	0	4.89896e-06	0	3.87117e-06	0	0	0	0
g__A714019	0	3.7692e-06	0	0	0	0	0	0	0	0
g__AAP99	0	0	0	0	0	5.64341e-06	0	0	0	0
g__ADurb.Bin063-1	1.78531e-05	0	0	2.10278e-06	0	0	0	1.95931e-06	0	0
g__ASF356	4.18079e-06	0	0	2.0463e-06	0	1.07143e-05	0	0	0	0
g__Abiotrophia	4.92388e-06	8.63021e-06	0	0	0	0	0	1.95931e-06	0	0
g__Acetatifactor	6.24486e-06	0	0	1.46541e-05	0	0	0	5.87793e-06	0	4.49576e-06
g__Acetitomaculum	0	2.0111e-06	0	0	0	0	0	0	0	0
g__Acetobacter	1.44891e-05	0	0	4.20557e-06	0	2.04985e-06	0	2.07648e-06	0	8.59413e-06
g__Acetothermia bacterium SCGC AAA255-C06	2.46194e-06	0	0	0	0	0	0	0	0	0
g__Achromobacter	0.000102078	6.35776e-06	0	3.67031e-05	0	1.02816e-05	1.26143e-05	6.89164e-06	0	2.92024e-05
g__Acidibacillus	0	0	0	0	0	0	0	0	0	3.7229e-06
g__Acidibacter	2.9618e-05	0	0	1.55177e-05	0	6.03462e-06	0	0	0	0
g__Acidithiobacillus	1.12105e-05	0	3.69631e-06	8.41114e-06	0	0	0	3.7778e-06	0	1.15119e-05
g__Acidothermus	2.46194e-06	0	0	0	0	1.93558e-06	0	0	4.87938e-06	0
g__Acidovorax	4.92388e-06	0	0	0	0	0	0	2.07648e-06	0	0
g__Acinetobacter	0.000758109	0.000260608	0.000154994	0.000350773	7.16539e-05	0.000292447	0.000158281	0.000414498	0.000101018	0.000398951
g__Actinobacillus	2.73868e-05	8.48376e-06	0	0	0	0	0	0	0	0
g__Actinomyces	0.0804851	0.00748136	0.000898915	0.0209062	0.000369085	0.00173821	0.000302367	0.00287454	0.000211381	0.00147923
g__Actinomycetospora	2.06407e-06	0	0	0	0	0	0	0	0	0
g__Actinotalea	1.64378e-05	2.11925e-06	3.1337e-06	0	0	0	0	0	0	2.11542e-06
g__Adhaeribacter	9.84775e-06	1.8846e-06	0	0	0	0	0	2.1763e-06	0	0
g__Adlercreutzia	0	0	0	4.58278e-06	0	0	0	0	0	0
g__Aeriscardovia	4.60884e-05	0.000326671	0	0.000296642	1.88662e-06	1.66521e-05	0	2.11837e-05	0	2.08943e-06
g__Aerococcus	1.5632e-05	0	3.74291e-06	1.0288e-05	4.23198e-06	2.04985e-06	0	1.28163e-05	0	1.4841e-05
g__Aeromicrobium	9.84775e-06	4.23851e-06	0	2.0463e-06	0	0	0	6.52889e-06	0	0
g__Aeromonas	2.40918e-05	1.47533e-05	1.87145e-06	6.78967e-06	0	7.92113e-06	0	0	0	0
g__Agathobacter	0.000386611	0.000165465	0.000177412	0.000603404	2.73278e-05	0.000139643	0.000159394	0.000183743	6.53108e-06	0.000350472
g__Aggregatibacter	1.72336e-05	2.0111e-06	0	2.90104e-06	0	0	0	0	0	0
g__Agromyces	0	0	0	2.29139e-06	0	1.93558e-06	0	0	0	1.82351e-06
g__Akkermansia	0.000380585	0.000247832	5.03858e-05	0.000630323	2.84735e-05	0.000101354	1.17777e-05	7.87546e-05	8.84701e-06	0.000128328
g__Alcaligenes	0.000250426	3.21777e-05	1.32234e-05	4.87291e-05	6.26723e-06	3.81139e-05	7.29878e-06	2.46926e-05	4.37345e-06	8.6169e-05
g__Alcanivorax	7.38582e-06	4.0222e-06	0	0	0	0	0	0	1.98306e-06	0
g__Algoriphagus	1.47716e-05	0	0	0	0	8.19941e-06	0	0	0	0
g__Alicycliphilus	0	2.11925e-06	9.40109e-06	0	0	0	0	0	0	0
g__Aliicoccus	2.17945e-06	5.07748e-06	0	0	0	2.16345e-06	0	0	0	0
g__Aliidiomarina	0.000378822	0	4.29177e-06	0	0	0	0	0	1.98306e-06	4.49576e-06
g__Aliikangiella	7.38582e-06	0	0	0	0	0	0	0	0	0
g__Aliivibrio	0	0	0	0	0	0	0	2.21368e-06	0	0
g__Alistipes	0.00058561	0.000149957	8.77876e-05	0.000469471	8.03864e-05	0.000209758	8.81251e-05	0.000255417	1.03755e-05	0.000378506
g__Aliterella CENA595	0	0	0	2.90104e-06	0	0	0	0	0	0
g__Alkalicoccus	2.21574e-05	0	0	0	0	0	0	0	0	0
g__Alkanindiges	2.00134e-06	0	0	0	0	0	0	0	0	0
g__Allisonella	0	0	2.55749e-06	2.29139e-06	0	2.04985e-06	0	0	0	3.97687e-06
g__Allobaculum	4.72306e-05	2.65754e-05	2.67723e-06	5.08218e-05	1.02298e-05	1.20206e-05	1.52845e-05	5.74647e-05	4.31124e-06	2.01506e-05
g__Alloprevotella	0.000170114	3.86518e-05	4.24814e-05	0.000144586	2.09046e-05	8.07503e-05	5.0839e-05	0.000139696	4.42426e-06	1.7757e-05
g__Allorhizobium-Neorhizobium-Pararhizobium-Rhizobium	0.000247002	2.77292e-05	5.29692e-06	8.8567e-06	0	2.16345e-06	8.94782e-06	1.95931e-06	1.98306e-06	6.47871e-06
g__Altererythrobacter	7.38582e-06	0	0	1.68223e-05	0	0	3.46577e-06	2.46616e-06	0	0
g__Alterococcus	2.46194e-06	0	0	0	0	0	0	0	0	0
g__Alteromonas	7.38582e-06	3.7692e-06	0	0	0	0	0	0	0	0
g__Amaricoccus	0	0	0	0	0	0	0	0	0	2.52036e-06
g__Ammoniphilus	3.19065e-06	0	0	0	0	0	0	0	2.15763e-06	0
g__Amphiplicatus	4.92388e-06	0	0	0	0	0	0	0	0	0
g__Amphritea	0	0	1.84816e-06	0	0	0	0	0	0	0
g__Amycolatopsis	2.46194e-06	0	0	0	0	0	0	0	0	0
g__Amylibacter	3.65855e-06	0	0	0	0	0	0	0	0	0
g__Anaerobiospirillum	2.02208e-05	0	2.55749e-06	0	4.2509e-06	4.09904e-06	2.13796e-06	0	0	8.40969e-06
g__Anaerococcus	2.34258e-05	1.19218e-05	2.73943e-06	3.99584e-06	0	2.04985e-06	4.51386e-06	1.53658e-05	2.43969e-06	4.18242e-06
g__Anaerofilum	0	0	0	2.0463e-06	0	0	0	0	0	0
g__Anaerofustis	0	3.97669e-06	0	6.13889e-06	0	0	0	0	0	0
g__Anaerolinea	2.46194e-06	0	0	0	0	0	0	0	0	0
g__Anaeromyxobacter	2.46194e-06	4.16865e-06	0	9.52823e-06	0	0	0	0	0	0
g__Anaeromyxobacter dehalogenans	0	1.8846e-06	0	0	0	0	0	0	0	0
g__Anaeroplasma	6.59008e-06	8.48376e-06	0	1.99792e-06	6.12655e-06	4.0997e-06	1.9165e-06	0	0	5.83831e-06
g__Anaerosalibacter	0	0	0	1.99792e-06	0	0	0	0	0	0
g__Anaerosporobacter	0	0	0	0	0	0	0	1.95931e-06	0	0
g__Anaerostipes	0.000138005	5.8318e-05	3.73797e-05	0.000107209	0	5.45944e-05	1.45884e-05	6.99267e-05	1.58855e-05	5.47221e-05
g__Anaerotruncus	2.88812e-05	7.24031e-06	1.51253e-05	1.71337e-05	4.2509e-06	8.34427e-06	1.03973e-05	2.19006e-05	0	6.74363e-06
g__Anaerovibrio	0	0	0	4.14908e-06	0	0	0	0	0	0
g__Anaerovorax	8.00538e-06	0	0	2.90104e-06	0	0	0	0	0	0
g__Aneurinibacillus	2.46194e-06	1.8846e-06	0	2.29139e-06	1.88662e-06	1.93558e-06	0	0	1.98306e-06	4.49576e-06
g__Anoxybacillus	1.47716e-05	2.0111e-06	0	0	2.08908e-06	0	0	5.86497e-06	0	0
g__Apibacter	0	0	0	0	0	0	0	2.21368e-06	0	0
g__Aquabacterium	1.34526e-05	2.11925e-06	0	0	0	4.0997e-06	0	0	0	0
g__Aquamicrobium	0	0	0	2.10278e-06	1.88662e-06	0	0	0	0	0
g__Arachis hypogaea var. vulgaris	0	0	0	2.10278e-06	0	0	0	0	0	0
g__Arcanobacterium	2.46194e-06	0	0	0	0	0	0	0	0	0
g__Arcobacter	9.44988e-06	0	0	0	0	8.65381e-06	0	2.46616e-06	0	0
g__Arenimonas	1.11161e-05	6.05326e-06	0	2.10278e-05	0	0	0	0	2.43969e-06	0
g__Arthrobacter	0	0	0	0	0	0	0	0	0	7.29405e-06
g__Ascidiaceihabitans	9.84775e-06	0	0	0	0	0	0	0	0	0
g__Asticcacaulis	4.92388e-06	0	0	0	0	0	0	0	0	0
g__Atopobium	1.96955e-05	0	7.67248e-06	0	1.39688e-05	0	5.68742e-06	0	2.15763e-06	0
g__Atopostipes	1.44221e-05	0	0	5.12078e-05	0	0	0	0	0	8.46167e-06
g__Aurantimicrobium	9.84775e-06	0	0	0	0	0	0	0	0	0
g__Azoarcus	7.38582e-06	0	0	0	0	0	0	0	0	0
g__Azospira	0	0	0	2.10278e-06	0	0	0	0	0	0
g__BD1-7 clade	0	0	0	1.76205e-05	0	0	0	0	0	0
g__Bacillaria paxillifer	0	0	0	0	0	0	0	1.8889e-06	0	0
g__Bacillus	0.000450006	9.9538e-05	0.000369808	0.000745101	0.00019615	0.000266088	0.00175787	0.000285738	0.000172467	0.0351477
g__Bact-08	0	0	0	0	0	0	0	0	0	1.86145e-06
g__Bacteroides	0.00251393	0.000669885	0.000292156	0.00178155	0.000229745	0.000703654	0.000385197	0.0014682	4.46954e-05	0.000724108
g__Barnesiella	1.53912e-05	2.0111e-06	2.73943e-06	8.24167e-06	0	3.7895e-06	0	2.46616e-06	0	0
g__Bauldia	6.42296e-06	0	0	0	0	0	0	0	0	0
g__Bdellovibrio	2.46194e-06	4.0222e-06	0	4.09259e-06	0	0	0	0	0	4.23083e-06
g__Bergeyella	3.69291e-05	0	0	0	0	0	0	0	0	0
g__Bifidobacterium	0.00271637	0.000951979	0.000278372	0.00153016	0.000148748	0.000480109	0.000249063	0.000418645	6.72945e-05	0.00076004
g__Bilophila	1.7905e-05	0	7.16837e-06	8.35465e-06	0	4.0997e-06	2.21698e-06	7.83724e-06	6.4058e-06	2.11542e-06
g__Blastocatella	2.06407e-06	1.8846e-06	5.11498e-06	0	0	0	2.21698e-06	0	0	0
g__Blastococcus	0	0	0	0	5.80122e-06	0	2.21698e-06	0	0	0
g__Blautia	0.000705953	0.000295387	0.000341211	0.000703903	8.90794e-05	0.000336439	0.000212769	0.000281966	4.00151e-05	0.000414356
g__Blvii28 wastewater-sludge group	0	5.65381e-06	0	0	0	0	0	0	0	0
g__Bogoriella	2.46194e-06	0	0	0	0	0	0	0	0	0
g__Bosea	4.92388e-06	6.35776e-06	0	0	0	4.32691e-06	0	0	0	5.92473e-06
g__Brachybacterium	1.98327e-05	0	0	0	1.88662e-06	2.16345e-06	4.43396e-06	0	0	1.86145e-06
g__Bradyrhizobium	6.92273e-05	8.33731e-06	4.42895e-06	1.31908e-05	0	8.42594e-06	2.13796e-06	0	0	0
g__Brevibacillus	2.94716e-05	3.05676e-05	1.45296e-05	2.25505e-05	1.88662e-06	2.07842e-05	1.4002e-05	2.34245e-05	5.78086e-06	2.20231e-05
g__Brevibacterium	9.9774e-06	0	0	2.90104e-06	0	0	0	0	0	0
g__Brevundimonas	0.00154773	4.84949e-05	3.29872e-05	8.13959e-05	8.15386e-06	1.2248e-05	2.01944e-05	1.02946e-05	0	4.31296e-05
g__Brochothrix	0	0	0	0	0	0	0	2.07648e-06	0	4.38181e-06
g__Bryobacter	3.95811e-05	3.71488e-06	0	8.89245e-06	1.88662e-06	0	0	4.93233e-06	0	2.24788e-06
g__Buchnera	2.00134e-06	0	0	0	0	0	0	0	0	0
g__Burkholderia-Caballeronia-Paraburkholderia	5.34425e-05	1.46001e-05	8.21828e-06	3.41137e-05	4.2509e-06	1.83813e-06	5.38227e-06	2.46616e-06	4.59732e-06	1.98271e-05
g__Butyricicoccus	7.60595e-05	1.2434e-05	3.46147e-05	0.000100952	1.78928e-05	6.43454e-05	1.69479e-05	1.46292e-05	4.31124e-06	3.46729e-05
g__Butyricimonas	1.96448e-05	6.14146e-06	0	9.16557e-06	0	6.26249e-06	0	0	0	0
g__Butyrivibrio	5.75028e-05	1.26687e-05	9.54393e-06	3.73336e-05	6.31201e-06	7.97087e-06	2.21698e-06	1.40376e-05	0	8.04015e-06
g__Butyrivibrio 2	2.17945e-06	0	0	0	0	0	0	1.15734e-05	0	0
g__C39	0	0	0	0	0	0	0	0	1.98306e-06	0
g__CAG-352	1.28986e-05	0	0	2.0463e-06	0	3.87117e-06	0	0	0	4.49576e-06
g__CAG-56	2.52389e-05	1.57176e-05	5.40712e-05	9.26719e-05	8.10851e-06	5.86492e-05	1.71037e-05	8.09161e-06	0	3.73386e-05
g__CAG-873	2.00134e-06	0	0	0	0	0	0	0	0	6.68526e-06
g__CHKCI002	0	0	2.55749e-06	0	0	0	0	0	0	0
g__CL500-29 marine group	9.44988e-06	4.13036e-06	3.1337e-06	4.20557e-06	0	0	0	0	0	7.78618e-06
g__Caldisericum	2.46194e-06	0	0	0	0	0	0	0	0	0
g__Caminicella	0	0	5.11498e-06	0	0	0	0	0	0	0
g__Campylobacter	1.47716e-05	1.8846e-06	0	0	2.10484e-06	4.32691e-06	0	0	0	0
g__Candidatus Actinomarina	2.46194e-06	0	0	0	0	1.9686e-06	0	8.85473e-06	0	2.52036e-06
g__Candidatus Adlerbacteria bacterium GW2011_GWC1_50_9	1.20272e-05	0	0	0	0	0	0	0	0	0
g__Candidatus Amesbacteria bacterium GW2011_GWC1_47_15	2.46194e-06	0	0	0	0	0	0	0	0	0
g__Candidatus Aquiluna	2.46194e-06	0	0	0	0	0	0	2.07648e-06	0	0
g__Candidatus Arthromitus	0.000102584	1.2233e-05	9.97521e-05	8.47881e-05	0.00181997	3.73014e-05	0.00629543	0.000313958	0.00517777	0.000170503
g__Candidatus Berkiella	0	0	0	0	0	0	0	0	0	2.11542e-06
g__Candidatus Caldatribacterium	2.46194e-06	0	0	0	0	0	0	0	0	0
g__Candidatus Competibacter	6.19221e-06	2.10725e-06	0	0	0	1.9686e-06	0	1.95499e-06	6.46686e-06	0
g__Candidatus Diapherotrites archaeon ADurb.Bin253	2.46194e-06	0	0	0	0	0	0	0	0	0
g__Candidatus Entotheonella	0	2.0111e-06	0	0	0	0	0	0	0	0
g__Candidatus Koribacter	0	4.0222e-06	0	2.66133e-06	0	0	0	1.8889e-06	0	0
g__Candidatus Megaira	2.06407e-06	0	0	0	0	0	0	0	0	0
g__Candidatus Methylopumilus	2.46194e-06	0	0	0	0	0	0	0	0	1.86145e-06
g__Candidatus Nitrosoarchaeum	2.46194e-06	0	0	0	0	0	0	0	2.43969e-06	0
g__Candidatus Nitrosopelagicus	4.92388e-06	4.04216e-06	0	0	0	0	0	0	0	0
g__Candidatus Nitrosopumilus	1.81677e-05	2.07306e-05	5.61436e-06	0	0	0	0	0	0	1.82351e-06
g__Candidatus Nitrosotalea	2.46194e-06	0	0	0	0	0	0	0	0	0
g__Candidatus Nitrotoga	7.38582e-06	0	0	0	0	0	0	0	0	0
g__Candidatus Paracaedibacter	2.46194e-06	0	0	0	0	0	0	0	0	0
g__Candidatus Saccharimonas	3.00855e-05	1.8582e-05	2.0388e-05	1.86074e-05	0	1.2558e-05	8.31191e-06	1.15734e-05	0	3.37896e-05
g__Candidatus Soleaferrea	0	0	0	2.29139e-06	0	3.06185e-06	0	0	0	0
g__Candidatus Solibacter	1.26678e-05	0	4.52539e-06	1.99757e-05	2.04218e-06	0	0	3.91862e-06	0	0
g__Candidatus Staskawiczbacteria bacterium RIFOXYA2_FULL_32_7	2.46194e-06	0	0	0	0	0	0	0	0	0
g__Candidatus Stoquefichus	2.00134e-06	4.23851e-06	0	6.25186e-06	0	0	0	1.08016e-05	0	4.23083e-06
g__Candidatus Udaeobacter	1.51087e-05	0	5.11498e-06	6.44047e-06	2.06111e-06	5.80675e-06	6.17746e-06	4.42547e-06	2.43969e-06	8.2077e-06
g__Candidatus Vesicomyosocius	2.46194e-06	0	0	0	0	0	0	0	0	0
g__Candidatus Xiphinematobacter	0	1.85744e-06	0	0	0	0	0	4.42736e-06	0	0
g__Capnocytophaga	1.47716e-05	2.0111e-06	6.26739e-06	1.99792e-06	0	0	0	0	0	0
g__Caproiciproducens	0	2.0111e-06	0	0	0	0	0	0	0	0
g__Cardiobacterium	2.46194e-06	2.0111e-06	0	0	0	0	0	0	0	0
g__Carnobacterium	4.92388e-06	0	0	0	0	1.93558e-06	2.123e-06	2.07648e-06	0	0
g__Catabacter	0	0	0	4.20557e-06	0	0	0	0	0	0
g__Catenibacterium	0	0	0	0	0	3.98544e-06	1.89581e-06	0	1.98306e-06	0
g__Catenisphaera	0	0	2.55749e-06	0	5.75749e-06	0	3.46577e-06	2.46616e-06	0	0
g__Caulobacter	9.38716e-06	0	0	8.54326e-06	0	0	0	0	0	0
g__Cellulosilyticum	0	6.19971e-06	1.26776e-05	0	0	6.1237e-06	0	4.42736e-06	0	2.24788e-06
g__Cellvibrio	9.84775e-06	0	0	0	0	0	0	0	0	0
g__Cerasibacillus	0	0	0	0	0	0	0	0	0	1.86145e-06
g__Cetobacterium	2.46194e-06	0	0	0	2.10484e-06	0	0	0	0	0
g__Chitinophaga	7.38582e-06	0	5.47885e-06	4.09259e-06	0	0	0	0	0	0
g__Chlamydia	0	0	0	2.10278e-06	0	0	0	0	0	0
g__Christensenellaceae R-7 group	6.27129e-05	2.57385e-05	3.23332e-05	0.0001181	2.08908e-06	3.18791e-05	2.50306e-05	1.72941e-05	7.31907e-06	4.16353e-05
g__Chromohalobacter	2.46194e-06	0	0	0	0	0	0	0	0	0
g__Chryseobacterium	3.63949e-05	2.0111e-06	0	1.25602e-05	0	0	0	0	0	8.2077e-06
g__Chryseolinea	6.59008e-06	2.0111e-06	0	2.10278e-06	0	0	0	0	0	0
g__Chryseomicrobium	2.46194e-06	0	0	0	0	0	0	1.95931e-06	0	0
g__Chthoniobacter	1.50771e-05	2.0111e-06	0	0	0	0	0	0	0	2.11542e-06
g__Citrobacter	6.98795e-06	6.0333e-06	0	0	0	0	0	0	0	4.63578e-06
g__Clade Ia	7.10332e-06	6.40765e-05	0	0	0	0	0	8.05422e-06	0	7.16721e-06
g__Cloacibacterium	2.46194e-06	0	0	0	2.04218e-06	0	0	0	0	1.86145e-06
g__Clostridiisalibacter	0	0	0	0	0	0	0	2.21368e-06	0	0
g__Clostridium sensu stricto 1	0.000659884	0.00149545	0.0802053	0.00120638	0.00220637	0.00268199	0.000166898	0.00142957	5.92289e-05	0.00420696
g__Clostridium sensu stricto 13	5.65259e-06	6.24961e-06	0	6.09863e-06	0	0	0	0	0	0
g__Clostridium sensu stricto 6	0	0	0	0	0	0	0	0	0	4.23083e-06
g__Clostridium sp. K4410.MGS-306	0	0	0	1.99792e-06	0	0	0	0	0	4.23083e-06
g__Cocleimonas	2.46194e-06	0	0	0	0	0	0	0	0	0
g__Cohnella	0	0	0	0	2.06111e-06	0	0	2.21368e-06	0	0
g__Collinsella	9.60567e-05	3.69958e-05	2.46692e-05	7.40485e-05	4.37959e-06	2.53568e-05	1.83842e-05	1.42858e-05	1.93376e-06	6.69147e-05
g__Colwellia	0	3.7692e-06	0	0	0	0	0	0	0	0
g__Comamonas	1.72336e-05	0	0	2.10278e-06	0	0	0	0	2.43969e-06	0
g__Conexibacter	1.23097e-05	0	0	1.13122e-05	0	0	0	0	0	2.11542e-06
g__Constrictibacter	2.46194e-06	0	0	0	0	0	0	0	0	0
g__Coprobacillus	7.38582e-06	0	2.73943e-06	0	0	1.85391e-06	0	0	0	0
g__Coprobacter	0	0	2.55749e-06	2.66133e-06	2.08908e-06	0	0	0	0	9.537e-06
g__Coprococcus 1	2.46194e-06	1.25605e-05	3.44095e-05	2.48208e-05	2.10484e-06	2.93755e-05	6.41387e-06	6.64105e-06	4.87938e-06	9.53522e-06
g__Coprococcus 2	3.91916e-05	1.52664e-05	6.73726e-06	6.18846e-05	3.9288e-06	1.78588e-05	9.8416e-06	1.57893e-05	0	1.4046e-05
g__Coprococcus 3	3.67232e-05	1.54623e-05	1.15507e-05	2.54687e-05	0	1.8931e-05	1.18468e-05	4.42736e-06	2.43969e-06	2.62525e-05
g__Coprothermobacter	2.46194e-06	0	0	0	0	0	0	0	0	0
g__Coriobacteriaceae UCG-002	0	0	0	4.14908e-06	0	2.33951e-06	0	0	0	0
g__Corynebacterium	1.23097e-05	0	0	1.99792e-06	0	0	0	1.02515e-05	0	0
g__Corynebacterium 1	0.000292768	1.25834e-05	3.79052e-05	0.000102571	2.86786e-05	2.04985e-06	9.48168e-06	1.50961e-05	9.30213e-06	0.000141171
g__Costaria costata	2.04951e-05	0	5.11498e-06	3.01555e-05	0	1.44938e-05	2.13796e-06	4.17299e-06	0	2.37815e-05
g__Coxiella	2.06407e-06	0	0	0	0	0	0	0	0	0
g__Craurococcus	4.12814e-06	0	0	0	0	0	0	0	1.93376e-06	0
g__Crenothrix	2.46194e-06	0	0	0	0	0	0	0	0	0
g__Crossiella	0	0	0	1.99792e-06	0	0	0	0	0	0
g__Cuneatibacter	0	2.0111e-06	0	0	0	0	0	0	0	0
g__Cupriavidus	4.44052e-05	2.99106e-05	4.95377e-05	0.000116044	1.5655e-05	0.000117014	4.762e-05	0.000165062	5.36422e-05	0.000106357
g__Curvibacter	2.46194e-06	0	0	0	0	0	0	0	0	0
g__Cutibacterium	1.68357e-05	0	0	6.13889e-06	5.65986e-06	0	0	0	0	1.86145e-06
g__Cyanobium PCC-6307	2.0734e-05	1.2506e-05	0	2.90104e-06	0	0	0	7.83724e-06	0	0
g__Cyanoptyche gloeocystis	0	0	0	0	0	0	0	0	0	2.24788e-06
g__DSSF69	0	0	0	0	0	0	0	0	0	2.11542e-06
g__DTU089	2.46194e-06	0	0	0	0	0	0	6.64105e-06	0	2.52036e-06
g__Dactylosporangium	3.19065e-06	4.31511e-06	0	0	0	0	0	0	0	0
g__Dechloromonas	1.17755e-05	0	0	2.90104e-06	0	0	0	0	0	2.11542e-06
g__Defluviicoccus	1.51703e-05	0	9.17516e-06	0	2.08908e-06	0	0	2.1763e-06	0	0
g__Defluviitaleaceae UCG-011	4.35889e-06	0	1.87145e-06	2.10278e-06	0	0	0	2.21368e-06	0	2.11542e-06
g__Defluviitoga	0	2.0111e-06	0	0	0	0	0	3.7778e-06	0	0
g__Deinococcus	0	0	0	0	0	6.49036e-06	1.9165e-06	2.07648e-06	0	0
g__Delftia	0.000446975	1.02718e-05	6.26739e-06	3.00422e-05	2.10484e-06	1.22165e-05	0	2.31075e-05	0	7.432e-05
g__Deltaproteobacteria bacterium RIFCSPLOWO2_02_56_12	9.84775e-06	0	0	0	0	0	0	2.07648e-06	0	0
g__Deltaproteobacteria bacterium SKP-2	0	0	0	0	0	0	0	0	0	2.11542e-06
g__Desulfatiglans	7.38582e-06	2.11925e-06	0	0	0	0	0	0	0	0
g__Desulfitibacter	2.46194e-06	0	0	0	0	0	0	0	0	0
g__Desulfobulbus	2.46194e-06	0	0	0	0	0	0	0	0	0
g__Desulfomicrobium	4.92388e-06	0	0	0	0	0	0	2.21368e-06	0	0
g__Desulfomonile	3.19065e-06	0	0	0	0	0	0	0	0	0
g__Desulfosporosinus	2.46194e-06	0	0	0	0	0	0	0	0	2.24788e-06
g__Desulfovibrio	6.56846e-05	2.94217e-05	9.26408e-06	6.52968e-05	2.08908e-06	2.32431e-05	6.45605e-06	1.40163e-05	1.92355e-06	5.51447e-05
g__Desulfurivibrio	0	0	0	0	0	2.16345e-06	0	0	0	0
g__Devosia	4.43149e-05	0	0	2.29139e-06	0	0	0	0	0	0
g__Dialister	0.000106225	4.44128e-05	2.38829e-05	0.000244039	1.1942e-05	3.23191e-05	1.0986e-05	5.36144e-05	4.31526e-06	0.000172262
g__Diapherotrites archaeon SCGC AAA011-N19	0	4.23851e-06	0	0	0	0	0	0	0	0
g__Diaphorobacter	4.92388e-06	2.53874e-06	0	0	0	1.9686e-06	2.13796e-06	0	0	0
g__Dielma	2.46194e-06	0	0	0	0	0	0	0	0	6.61117e-06
g__Dietzia	3.20052e-05	2.0111e-06	0	0	0	0	0	0	0	4.49576e-06
g__Dinghuibacter	2.46194e-06	1.04949e-05	0	0	0	0	0	0	0	0
g__Dokdonella	2.46194e-06	0	0	0	0	0	0	0	2.15562e-06	4.23083e-06
g__Dolosigranulum	4.92388e-06	0	2.55749e-06	0	0	0	0	0	0	0
g__Domibacillus	4.12814e-06	2.53874e-06	5.11498e-06	0	0	0	0	0	0	0
g__Dongia	3.57355e-05	0	1.07758e-05	2.10278e-06	0	0	0	0	0	0
g__Dorea	0.000115005	5.76766e-05	7.34251e-05	0.000124659	1.43351e-05	9.49236e-05	3.55543e-05	2.56577e-05	1.98306e-06	0.000169012
g__Dubosiella	0.000293934	0.0002018	8.43325e-05	0.000156719	2.39247e-05	0.000125959	3.26353e-05	8.03968e-05	6.30721e-06	0.000101731
g__Dyadobacter	2.46194e-06	0	0	0	0	0	0	0	0	0
g__Dyella	2.46194e-06	0	0	0	0	0	0	0	0	0
g__Dysgonomonas	3.2405e-05	8.15256e-06	7.67248e-06	1.83058e-05	0	2.16345e-06	7.25738e-06	1.1319e-05	0	4.25258e-05
g__Edwardsiella	2.46194e-06	0	0	0	0	0	0	0	0	0
g__Effusibacillus	0	0	0	2.0463e-06	0	0	0	0	0	0
g__Eggerthella	4.92388e-06	0	0	8.97696e-06	2.08908e-06	5.87236e-06	0	1.95931e-06	0	0
g__Eimeria praecox	0.00108844	0.00106443	3.19069e-05	0.00159604	2.57198e-05	0.00187346	1.8309e-05	0.000341982	7.88293e-06	0.00224572
g__Eisenbergiella	1.75644e-05	1.30545e-05	0	2.10278e-06	0	2.33951e-06	1.89581e-06	2.47577e-05	2.05497e-06	7.15615e-06
g__Elev-16S-1166	7.38582e-06	0	0	2.29139e-06	0	0	0	0	0	0
g__Ellin6067	2.08275e-05	3.7692e-06	0	1.25602e-05	0	6.03462e-06	0	5.86497e-06	0	0
g__Elusimicrobium	2.06407e-06	3.86854e-06	0	0	2.04218e-06	1.93558e-06	0	0	0	0
g__Empedobacter	5.25472e-06	0	0	0	0	0	0	0	0	0
g__Endozoicomonas	2.46194e-06	0	0	0	0	0	0	0	0	0
g__Enhydrobacter	2.22071e-05	2.23826e-05	0	1.99792e-06	0	7.66066e-06	0	4.42736e-06	0	1.16387e-05
g__Ensifer	2.26103e-05	7.50184e-05	0	3.99584e-06	0	2.04985e-06	0	0	0	0
g__Enterobacter	4.36345e-05	2.04593e-05	5.23473e-06	7.10651e-05	7.63759e-06	0	0	6.1323e-06	4.08118e-06	0
g__Enterococcus	0.000640826	0.000428782	0.000227384	0.000619031	0.000125918	0.000262293	0.000109084	0.000395276	0.000132895	0.000237707
g__Enterorhabdus	3.59304e-05	6.17976e-06	8.03634e-06	1.38759e-05	0	3.02729e-05	2.13796e-06	1.82502e-05	0	1.24495e-05
g__Epulopiscium	5.67075e-05	2.73407e-05	1.40559e-05	4.63132e-05	1.88662e-06	1.39964e-05	0	4.42547e-06	1.92355e-06	2.11542e-06
g__Erysipelatoclostridium	0.000298485	4.65547e-05	3.87826e-05	0.000138589	3.7516e-05	6.28472e-05	7.34372e-06	7.99009e-05	1.92355e-06	5.01299e-05
g__Erysipelotrichaceae UCG-002	2.46194e-06	0	0	0	0	0	0	0	0	0
g__Erysipelotrichaceae UCG-003	7.29318e-05	4.37625e-05	1.79024e-05	0.000114298	3.77324e-06	6.0328e-05	2.55338e-05	4.38998e-06	0	6.21328e-05
g__Erysipelotrichaceae UCG-004	2.46194e-06	0	0	6.147e-06	0	0	0	1.95931e-06	0	2.52036e-06
g__Escherichia-Shigella	0.00439449	0.00391143	0.035539	0.00716141	0.0512766	0.00476787	0.000973267	0.00390218	0.000248609	0.00318347
g__Ethanoligenens	0	0	0	0	0	1.83813e-06	0	0	0	0
g__Eubacterium	4.92388e-06	0	2.73943e-06	0	3.87087e-06	0	0	4.93233e-06	0	0
g__Exiguobacterium	9.84775e-06	0	0	5.80208e-06	0	0	0	5.86929e-06	0	0
g__Exilispira	0	5.65381e-06	0	0	0	0	0	0	0	0
g__Ezakiella	7.38582e-06	1.8846e-06	0	0	0	1.83813e-06	0	0	0	0
g__F0058	0	4.0222e-06	0	0	0	0	0	0	0	0
g__Facklamia	8.30893e-06	0	5.61436e-06	0	0	0	0	3.91862e-06	2.15562e-06	0
g__Faecalibacterium	0.000933761	0.000329737	0.00032708	0.00157141	0.000166096	0.00055133	0.000360233	0.00027403	3.12905e-05	0.000726115
g__Faecalibaculum	6.50139e-05	9.51323e-06	5.29692e-06	2.65778e-05	3.85194e-06	1.54686e-05	6.41387e-06	1.24695e-05	0	1.60003e-05
g__Faecalicoccus	2.00134e-06	0	0	0	0	0	0	0	0	0
g__Faecalitalea	0	8.55362e-06	1.84816e-06	0	0	0	0	2.46616e-06	0	0
g__Family XIII AD3011 group	1.33755e-05	1.3135e-05	2.12742e-05	0	0	6.12901e-06	1.15502e-05	1.4386e-05	0	5.97078e-06
g__Family XIII UCG-001	0	0	0	2.29139e-06	0	0	0	0	0	4.3633e-06
g__Fermentimonas	0	0	0	4.09259e-06	0	0	0	0	0	0
g__Ferruginibacter	1.06555e-05	1.8846e-06	1.87145e-06	6.30835e-06	0	0	0	0	0	4.23083e-06
g__Fictibacillus	4.92388e-06	0	0	0	0	0	0	0	0	0
g__Filobacterium	2.46194e-06	0	0	0	0	0	0	0	0	0
g__Finegoldia	2.06713e-05	1.06413e-05	0	1.68937e-05	2.10484e-06	0	0	1.8889e-06	0	4.23083e-06
g__Flammeovirgaceae bacterium GY-1	7.38582e-06	0	0	0	0	0	0	0	0	0
g__Flavihumibacter	0	0	0	0	0	0	0	0	0	2.11542e-06
g__Flavisolibacter	3.08642e-05	2.15755e-06	0	0	0	1.93558e-06	0	1.95931e-06	0	0
g__Flavitalea	4.92388e-06	0	0	0	0	0	0	0	0	0
g__Flavobacterium	9.44988e-06	2.11925e-06	1.87145e-06	4.20557e-06	0	0	0	2.46616e-06	0	0
g__Flavonifractor	8.90774e-05	1.1308e-05	1.82616e-05	7.07277e-05	4.08437e-06	2.24314e-05	8.7889e-06	4.24121e-05	0	1.16704e-05
g__Flectobacillus	0	0	0	0	0	0	0	4.15296e-06	0	0
g__Fluviicola	0	1.8846e-06	0	0	0	0	0	0	0	0
g__Fluviimonas	2.46194e-06	0	0	0	0	0	0	0	0	0
g__Fodinicola	6.59008e-06	0	0	0	0	0	0	0	0	0
g__Fournierella	7.38582e-06	6.14146e-06	0	0	0	1.93558e-06	1.9165e-06	0	0	5.47054e-06
g__Franconibacter	2.46194e-06	0	0	0	0	0	0	0	0	0
g__FukuN57	2.17945e-06	0	0	0	0	0	0	0	0	0
g__Fusibacter	2.46194e-06	0	0	2.90104e-06	0	0	0	0	0	0
g__Fusicatenibacter	0.000125266	7.28831e-05	6.22941e-05	0.00025475	8.19806e-06	8.43884e-05	3.39298e-05	5.73571e-05	6.86244e-06	0.000163038
g__Fusobacterium	0.00038852	9.61199e-05	2.99215e-05	0.000125489	1.64325e-05	3.69746e-05	2.72085e-05	2.00365e-05	6.57837e-06	7.00218e-05
g__GCA-900066225	2.65323e-05	0	0	1.25192e-05	2.18979e-06	4.32691e-06	0	5.87793e-06	0	0
g__GCA-900066575	2.35431e-05	2.13217e-05	6.45903e-06	9.79792e-06	0	3.70782e-06	4.246e-06	8.46126e-06	0	1.59307e-05
g__GKS98 freshwater group	2.46194e-06	0	0	0	0	0	0	0	0	0
g__GOUTA6	4.92388e-06	0	0	8.29816e-06	0	7.74234e-06	0	0	0	0
g__Gaiella	1.6773e-05	0	0	1.47195e-05	0	4.32691e-06	0	0	0	0
g__Gallionella	2.21574e-05	0	0	0	0	0	0	0	0	0
g__Gardnerella	6.15485e-05	0	0	0	0	0	0	0	0	0
g__Gemella	4.91771e-05	5.68511e-05	1.82651e-05	5.2273e-05	4.17816e-06	1.58028e-05	3.1367e-05	1.71588e-05	0	0.000128803
g__Gemmata	0	0	0	0	0	1.85391e-06	0	0	0	0
g__Gemmatimonas	1.23097e-05	6.56094e-06	0	2.10278e-06	1.88662e-06	0	0	2.46616e-06	0	5.92473e-06
g__Gemmatirosa	4.92388e-06	0	0	0	0	0	0	0	0	0
g__Geobacillus	1.05765e-05	4.31511e-06	0	3.99584e-06	0	2.16345e-06	0	4.15296e-06	2.15562e-06	0
g__Geobacter	2.46194e-06	0	0	0	0	0	0	0	0	0
g__Georgfuchsia	4.00269e-06	0	0	0	0	0	0	1.95931e-06	0	0
g__Geothermobacter	2.00134e-06	0	0	0	0	0	0	0	0	0
g__Geothrix	4.92388e-06	0	0	0	0	0	0	0	0	0
g__Gilliamella	0	1.82464e-05	0	0	0	0	0	0	4.31526e-06	0
g__Globicatella	0	2.11925e-06	0	0	0	0	0	4.15296e-06	0	1.90388e-05
g__Gluconobacter	1.23097e-05	0	0	0	0	0	0	0	0	0
g__Gordonia	2.06407e-06	0	0	2.66133e-06	0	0	0	0	0	0
g__Gordonibacter	1.82928e-06	3.71488e-06	0	0	0	0	0	2.1763e-06	0	0
g__Gossypium hirsutum (cotton)	1.23097e-05	0	0	0	0	0	0	0	0	0
g__Gottschalkia	0	0	0	0	0	2.16345e-06	0	0	0	1.18495e-05
g__Granulicatella	6.38296e-05	1.55799e-05	1.84816e-06	1.13122e-05	0	1.22984e-05	3.79161e-06	5.89614e-05	0	3.52369e-05
g__Granulicella	0	0	0	2.29139e-06	0	0	0	0	0	3.7229e-06
g__Haemophilus	0.000281289	0.000100212	3.14518e-05	0.000124773	1.39586e-05	4.55019e-05	1.29708e-05	3.00963e-05	2.43969e-06	6.92509e-05
g__Hafnia-Obesumbacterium	2.46194e-06	0	0	0	0	0	0	0	0	1.86145e-06
g__Hahella	0	0	0	0	0	0	0	0	0	2.09121e-06
g__Halanaerobium	2.46194e-06	0	0	0	0	0	0	0	0	0
g__Haliangium	2.92608e-05	4.2145e-06	1.87145e-06	4.39418e-06	0	1.93558e-06	9.95867e-06	0	0	8.2077e-06
g__Haliscomenobacter	0	0	5.54447e-06	1.05139e-05	0	0	0	0	0	0
g__Halomonas	0.000640983	0	2.14589e-06	0	1.97772e-06	0	2.21698e-06	3.90998e-06	0	2.24788e-06
g__Hathewaya	0	0	4.17976e-06	0	2.18979e-06	0	0	0	0	0
g__Helicobacter	0.000999876	0.000351931	7.88622e-05	0.000666084	4.66419e-05	0.000167939	5.04859e-05	0.000181993	2.74248e-05	0.000253555
g__Henriciella	0	0	0	0	0	6.49036e-06	0	0	0	0
g__Herbaspirillum	0.000103401	3.69321e-05	0	2.11829e-06	0	0	2.21698e-06	2.46616e-06	0	4.23083e-06
g__Herpetosiphon	4.52601e-06	0	0	2.10278e-06	0	0	0	0	0	0
g__Heterosigma akashiwo	2.17945e-06	0	0	0	0	0	0	0	0	0
g__Hirschia	1.27823e-05	0	0	8.99967e-06	0	2.16345e-06	0	0	0	0
g__Holdemanella	7.43314e-05	4.4071e-05	2.44798e-05	0.000111905	3.77324e-06	1.13194e-05	2.12931e-05	2.88637e-05	0	0.000127257
g__Holdemania	1.0369e-05	0	0	0	0	3.87117e-06	0	0	0	0
g__Hungatella	2.79143e-05	1.12625e-05	1.44097e-05	2.53709e-05	6.31451e-06	1.85391e-06	4.35494e-06	2.18326e-05	2.43969e-06	1.76643e-05
g__Hydrogenispora	2.46194e-06	0	0	0	0	0	0	0	0	0
g__Hydrogenoanaerobacterium	2.06407e-06	0	0	0	0	0	0	0	0	0
g__Hydrogenophaga	2.46194e-06	0	0	0	0	0	6.93154e-06	0	0	0
g__Hydrogenophilus	2.04989e-05	1.87488e-05	0	1.17066e-05	0	0	1.26143e-05	1.95499e-06	0	6.47871e-06
g__Hymenobacter	9.84775e-06	0	0	0	0	6.49036e-06	2.123e-06	0	0	0
g__Hyphomicrobium	7.38582e-06	0	0	0	0	1.93558e-06	0	0	0	0
g__Hyphomonas	0	0	2.55749e-06	0	0	0	0	0	0	0
g__IMCC26134	2.46194e-06	0	0	0	0	0	0	0	0	0
g__IS-44	0	0	0	0	0	0	0	0	0	2.11542e-06
g__Iamia	7.38582e-06	0	1.87145e-06	1.26167e-05	0	0	0	0	0	0
g__Idiomarina	0	2.0111e-06	0	0	0	0	0	0	0	0
g__Ignatzschineria	0	0	0	0	0	0	0	0	0	4.23083e-06
g__Ileibacterium	4.46328e-06	0	0	2.12164e-05	0	0	0	2.1763e-06	0	7.66183e-06
g__Ilumatobacter	3.66125e-05	4.0222e-06	0	2.10278e-06	0	0	3.46577e-06	0	0	0
g__Intestinimonas	1.80819e-05	8.47702e-06	3.69631e-06	2.39561e-05	6.10439e-06	3.87117e-06	0	3.91862e-06	0	1.15249e-05
g__Isoptericola	0	0	0	0	0	1.93558e-06	0	0	0	0
g__JGI-0000079-D21	4.92388e-06	0	0	0	0	0	0	0	0	0
g__Jeotgalicoccus	9.58165e-06	0	0	1.00945e-05	0	6.16503e-06	0	2.46616e-06	2.43969e-06	0
g__Ketogulonicigenium	4.92388e-06	0	0	0	0	0	0	0	0	0
g__Kineococcus	2.46194e-06	0	0	6.30835e-06	0	0	0	0	0	0
g__Kingella	0	0	0	0	0	0	0	0	0	2.08943e-06
g__Klebsiella	0.000672747	0.000281689	0.000136408	0.000258455	4.15744e-05	0.000171358	9.16668e-05	0.000130074	2.35593e-05	0.000158094
g__Kocuria	6.1266e-05	6.0333e-06	2.97249e-05	7.56029e-06	0	0	2.123e-06	0	0	4.82381e-06
g__Kouleothrix	2.46194e-06	0	0	0	0	0	3.833e-06	0	0	0
g__Kroppenstedtia	0	4.0222e-06	0	0	0	0	0	0	0	2.11542e-06
g__Kurthia	1.46481e-05	0	2.55749e-06	6.13889e-06	0	4.32691e-06	0	7.27417e-06	0	1.86145e-06
g__LD29	7.10332e-06	0	0	0	0	0	0	7.81995e-06	0	0
g__LS-NOB	0	3.7692e-06	0	0	0	0	0	0	0	0
g__Labrys	0	0	0	2.90104e-06	0	0	0	0	0	0
g__Laceyella	0	0	0	0	0	0	0	2.1763e-06	0	0
g__Lachnoanaerobaculum	4.92388e-06	0	5.11498e-06	1.99792e-06	0	4.01736e-06	0	0	0	2.11542e-06
g__Lachnoclostridium	0.00199107	0.000217453	0.000471819	0.00108623	0.000247676	0.00139371	0.000532946	0.000755178	2.61676e-05	0.000657398
g__Lachnospira	9.936e-05	2.00659e-05	1.11235e-05	4.95595e-05	2.04218e-06	9.26956e-06	9.88188e-06	1.50275e-05	0	4.23083e-06
g__Lachnospiraceae FCS020 group	1.22023e-05	5.42118e-06	1.46589e-05	9.16557e-06	0	1.11235e-05	4.39489e-06	2.53585e-05	0	1.40377e-05
g__Lachnospiraceae ND3007 group	2.81056e-05	2.36232e-05	3.26102e-05	3.60605e-05	1.80976e-06	2.83639e-05	2.13796e-05	8.60036e-06	2.43969e-06	2.59401e-05
g__Lachnospiraceae NK3A20 group	2.17945e-06	2.11925e-06	0	0	0	0	2.21698e-06	0	0	0
g__Lachnospiraceae NK4A136 group	0.000649407	0.000172795	0.000138073	0.000492982	4.80917e-05	0.000178615	5.94154e-05	0.000144174	1.69049e-05	0.000170084
g__Lachnospiraceae UCG-001	1.79623e-05	7.54043e-06	3.87263e-05	4.2705e-05	1.88662e-06	2.89847e-05	8.24021e-06	1.44783e-05	1.98306e-06	1.18547e-05
g__Lachnospiraceae UCG-006	4.35889e-06	1.99243e-05	2.14589e-06	2.9326e-05	0	4.32691e-06	0	1.95499e-06	3.86751e-06	4.78588e-06
g__Lachnospiraceae UCG-008	2.17945e-06	5.07748e-06	0	4.76411e-06	0	0	0	0	2.05497e-06	0
g__Lachnospiraceae UCG-010	2.39457e-05	2.11925e-06	2.55749e-06	1.0618e-05	0	2.02526e-05	0	4.42547e-06	0	0
g__Lachnospiraceae XPB1014 group	0	0	0	0	0	1.02234e-05	0	0	0	2.52036e-06
g__Lactobacillus	0.715439	0.757964	0.697745	0.681997	0.907005	0.810007	0.881737	0.78419	0.973404	0.798578
g__Lactococcus	0.000155486	0.000147334	3.80706e-05	0.000145081	1.62614e-05	5.03609e-05	1.39698e-05	4.1139e-05	2.43969e-06	4.79812e-05
g__Lacunisphaera	2.46194e-06	0	0	0	0	0	0	0	0	0
g__Lautropia	2.15925e-05	1.38247e-05	0	0	0	1.83813e-06	0	0	0	0
g__Leadbetterella	4.92388e-06	0	0	0	0	0	0	0	0	0
g__Legionella	2.46194e-06	0	0	0	0	0	0	0	0	0
g__Lentibacillus	0	0	0	0	0	0	0	0	0	2.11542e-06
g__Lentimicrobium	2.46194e-06	0	0	0	0	0	0	0	0	0
g__Lentimonas	0	0	0	0	0	1.9686e-06	0	0	0	0
g__Leptotrichia	2.70813e-05	2.93213e-05	4.76711e-06	8.14492e-06	0	4.32691e-06	0	2.21368e-06	0	1.77181e-05
g__Leuconostoc	9.44988e-06	6.2256e-06	1.87145e-06	2.52481e-05	0	6.49036e-06	5.74951e-06	0	1.93376e-06	1.21326e-05
g__Limnohabitans	2.46194e-06	8.63021e-06	0	2.10278e-06	0	0	0	0	0	8.2077e-06
g__Listeria	4.92388e-06	0	0	0	0	0	0	0	0	0
g__Litorilinea	2.06407e-06	0	0	0	0	0	0	0	0	0
g__Loktanella	0	0	0	0	0	0	0	0	0	4.49576e-06
g__Longilinea	0	1.8846e-06	0	0	0	0	0	0	4.87938e-06	0
g__Luteimonas	2.16969e-05	0	0	0	0	0	2.21698e-06	0	0	0
g__Luteolibacter	0	0	0	1.99792e-06	0	0	0	0	0	2.11542e-06
g__Lysinibacillus	2.51973e-05	0	2.14917e-05	4.94734e-06	0	0	1.9165e-06	0	0	1.00691e-05
g__Lysobacter	9.05201e-06	7.43228e-06	0	6.20349e-06	0	1.93558e-06	0	0	0	0
g__MND1	3.16073e-05	0	2.55749e-06	0	0	0	0	0	0	9.44108e-06
g__MWH-UniP1 aquatic group	7.38582e-06	0	0	0	0	0	0	0	0	0
g__Macellibacteroides	2.46194e-06	1.8846e-06	0	0	0	0	0	2.07648e-06	0	0
g__Macrococcus	7.38582e-06	0	0	0	0	0	0	0	0	0
g__Mailhella	4.92388e-06	0	0	0	0	0	0	0	0	0
g__Maribacter	0	4.31511e-06	0	0	0	0	2.21698e-06	0	0	0
g__Marinobacter	2.46194e-06	0	0	0	0	0	0	0	0	0
g__Marinobacterium	0	0	0	0	0	0	0	2.21368e-06	0	0
g__Marvinbryantia	4.38966e-06	3.26362e-06	1.16338e-05	3.99141e-05	1.80976e-06	1.40707e-05	1.18618e-05	3.65696e-05	0	2.5364e-05
g__Massilia	2.46194e-05	1.8846e-06	1.84816e-06	8.32178e-06	0	5.80675e-06	0	4.15296e-06	0	0
g__Megamonas	7.13343e-05	2.1435e-05	0	0	0	1.25399e-05	1.25353e-05	8.85095e-06	0	5.24888e-05
g__Megasphaera	4.32487e-05	5.78031e-06	0	5.46716e-05	0	6.49036e-06	9.14852e-06	1.61939e-05	0	4.06122e-05
g__Merdibacter	4.00269e-06	0	0	0	0	0	0	0	0	2.96237e-06
g__Mesorhizobium	1.96955e-05	0	0	0	0	0	0	0	0	0
g__Methanobrevibacter	9.84775e-06	0	0	6.30835e-06	0	1.85391e-06	0	2.46616e-06	0	0
g__Methanoregula	2.46194e-06	0	0	0	0	0	0	0	0	0
g__Methanosaeta	1.23097e-05	8.21081e-06	0	0	0	5.80675e-06	0	0	0	1.09161e-05
g__Methanosphaera	2.46194e-06	0	0	0	0	0	0	0	0	0
g__Methylobacterium	5.17763e-05	1.05264e-05	4.88531e-06	6.8669e-06	2.08908e-06	5.56174e-06	5.7227e-06	4.15296e-06	0	1.82768e-05
g__Methylophaga	2.46194e-06	0	0	0	0	0	0	0	0	2.11542e-06
g__Methylopila	2.46194e-06	3.7692e-06	0	0	0	0	0	0	0	0
g__Methyloprofundus	4.92388e-06	0	0	0	0	0	0	0	0	0
g__Methylorosula	2.46194e-06	0	0	0	0	0	0	0	0	0
g__Methylotenera	4.92388e-06	0	0	0	0	0	0	0	0	1.86145e-06
g__Microbacterium	2.46194e-06	0	0	1.03042e-05	0	0	0	0	0	4.23083e-06
g__Microbulbifer	2.46194e-06	0	0	0	0	0	0	0	0	0
g__Micrococcus	7.83203e-06	2.0111e-06	4.29177e-06	1.49221e-05	0	0	0	2.21368e-06	0	1.63662e-05
g__Microcystis PCC-7914	4.92388e-06	2.0111e-06	0	0	0	0	0	0	0	0
g__Micromonospora	6.59008e-06	0	0	0	0	0	0	6.38478e-06	0	0
g__Microvirga	7.38582e-06	3.8957e-06	0	2.29139e-06	0	0	3.46577e-06	0	0	3.64703e-06
g__Mobiluncus	4.92388e-06	0	0	0	0	0	0	0	0	0
g__Modestobacter	9.84775e-06	2.15755e-06	0	0	0	0	0	0	0	0
g__Moheibacter	0	0	0	0	0	0	0	2.46616e-06	0	2.11542e-06
g__Moraxella	1.75017e-05	0	0	1.99792e-06	0	0	3.833e-06	6.61913e-06	0	4.3633e-06
g__Morganella	4.50957e-05	1.35545e-05	1.72581e-05	4.4808e-05	2.23223e-05	3.43738e-05	1.57915e-05	8.42298e-05	0	3.26184e-05
g__Moryella	6.92522e-06	0	0	0	0	0	0	0	0	0
g__Motiliproteus	2.46194e-06	0	0	0	0	0	0	0	0	0
g__Mucispirillum	0.000103951	3.36731e-05	1.88388e-05	0.000171258	1.23768e-05	2.79286e-05	3.833e-06	8.33545e-06	4.31325e-06	5.83831e-06
g__Murdochiella	0	0	0	0	0	0	3.46577e-06	0	0	0
g__Muribaculum	2.00134e-06	9.62139e-06	3.74291e-06	1.2294e-05	3.94773e-06	6.26249e-06	4.19913e-06	2.1763e-06	0	1.86145e-06
g__Mycobacterium	4.92388e-06	0	0	4.58278e-06	0	4.0997e-06	0	0	2.43969e-06	0
g__Mycoplasma	2.16232e-05	6.17976e-06	0	0	0	0	0	0	0	2.24788e-06
g__NS2b marine group	0	3.7692e-06	0	0	0	0	0	0	0	0
g__NS4 marine group	0	1.8846e-06	0	0	0	0	0	0	0	0
g__Nakamurella	7.38582e-06	0	0	0	0	0	0	0	0	0
g__Negativibacillus	1.21335e-05	4.0222e-06	3.69631e-06	1.88113e-05	0	6.10065e-06	2.13796e-06	0	0	6.58697e-06
g__Negativicoccus	4.92388e-06	0	0	0	0	1.08173e-05	2.13796e-06	0	0	0
g__Neisseria	0.000122563	2.53507e-05	1.25018e-05	9.20939e-06	0	0	2.21698e-06	1.27733e-05	0	1.78506e-05
g__Nesterenkonia	0.000149862	0	4.29177e-06	2.20688e-06	0	0	3.833e-06	4.15296e-06	0	7.5019e-05
g__Nevskia	7.38582e-06	0	0	0	0	0	0	0	0	6.27363e-06
g__Niastella	4.92388e-06	0	0	0	0	0	0	0	0	0
g__Nitriliruptor	3.9391e-05	0	0	0	0	0	0	0	0	0
g__Nitrosomonas	4.92388e-06	0	0	0	0	0	0	0	0	3.7229e-06
g__Nitrosospira	2.46194e-06	0	4.29177e-06	0	0	0	0	0	0	0
g__Nitrospina	0	6.78457e-05	0	0	0	0	0	2.21368e-06	0	0
g__Nitrospira	1.23097e-05	0	3.1337e-06	4.76411e-06	0	0	0	0	2.43969e-06	0
g__Nocardia	0	0	0	0	0	0	0	0	0	2.52036e-06
g__Nocardioides	2.66835e-05	4.23851e-06	0	0	1.88662e-06	0	0	0	0	4.49576e-06
g__Nordella	1.8104e-05	0	0	0	0	0	0	0	0	0
g__Novibacillus	2.06407e-06	0	0	0	0	0	0	0	0	0
g__Novosphingobium	0.000163166	0	0	1.99792e-06	0	0	3.46577e-06	2.07648e-06	0	6.3572e-06
g__OM27 clade	1.92349e-05	9.42301e-06	0	0	0	0	0	0	0	0
g__OM60(NOR5) clade	2.46194e-06	0	0	2.10278e-06	0	0	0	0	0	0
g__Oceanivirga	0	2.53874e-06	0	0	0	0	0	0	0	0
g__Oceanobacillus	4.35889e-06	0	2.55749e-06	1.99792e-06	2.04218e-06	3.87117e-06	0	1.02262e-05	1.98457e-06	4.17885e-06
g__Ochrobactrum	0.00982449	6.34916e-05	5.49231e-05	0	4.12222e-06	0	6.63288e-05	1.5959e-05	4.87938e-06	6.05602e-05
g__Odoribacter	7.39003e-05	3.73025e-05	7.53934e-06	4.09595e-05	4.07642e-06	8.32849e-06	2.123e-06	3.23573e-05	2.05497e-06	4.55832e-05
g__Ohtaekwangia	7.38582e-06	0	0	0	0	2.16345e-06	0	0	0	0
g__Oligella	4.12814e-06	0	0	0	0	0	0	0	0	0
g__Oligoflexus	2.46194e-06	0	0	0	0	0	0	0	0	0
g__Olsenella	6.82083e-06	2.11925e-06	0	0	0	0	0	2.21368e-06	0	2.11542e-06
g__Opitutus	7.38582e-06	0	0	0	0	0	0	0	0	0
g__Oribacterium	4.46328e-06	2.0111e-06	2.73943e-06	0	0	0	0	0	0	8.72659e-06
g__Ornithinimicrobium	0	0	0	2.10278e-06	0	0	0	0	0	0
g__Oscillibacter	0.000109814	2.35413e-05	1.18915e-05	6.1928e-05	9.12565e-06	1.96616e-05	9.56802e-06	1.41897e-05	0	2.57459e-05
g__Oscillospira	4.35889e-06	0	0	0	0	1.85391e-06	0	1.95931e-06	0	0
g__Oxobacter	2.46194e-06	0	0	0	0	0	0	0	0	0
g__PMMR1	2.46194e-06	0	0	0	0	2.16345e-06	0	0	0	0
g__Paenibacillus	3.8826e-05	4.31511e-06	1.002e-05	4.20557e-06	6.26723e-06	1.24192e-05	4.26096e-06	0	2.43969e-06	6.32026e-06
g__Pajaroellobacter	4.46328e-06	0	0	2.10278e-06	0	0	0	0	0	0
g__Paludibacter	0	0	0	0	0	0	3.46577e-06	0	0	0
g__Paludibaculum	2.46194e-06	0	0	2.11829e-06	0	0	0	0	0	0
g__Pantoea	3.492e-05	0	0	8.51523e-06	1.25065e-05	0	0	2.46616e-06	0	8.72659e-06
g__Papillibacter	0	4.0222e-06	2.55749e-06	8.20141e-06	0	0	0	0	0	0
g__Parabacteroides	0.00038474	0.000153291	7.25231e-05	0.000400968	1.42194e-05	5.50248e-05	8.25307e-05	0.00021868	6.65229e-06	0.00013553
g__Paracoccus	1.70411e-05	6.81555e-06	3.1337e-06	6.33561e-06	1.88662e-06	0	6.4929e-06	0	0	8.59413e-06
g__Parafilimonas	0	0	0	2.10278e-06	0	0	0	0	0	0
g__Parapedobacter	0	0	0	0	0	1.93558e-06	0	0	0	0
g__Paraprevotella	0	3.26362e-06	2.04599e-05	4.39418e-06	0	7.41565e-06	0	0	0	0
g__Parapusillimonas	2.46194e-06	0	0	0	0	0	0	0	0	0
g__Parasegetibacter	0	1.8846e-06	0	0	0	0	0	0	0	0
g__Parasutterella	0.00018197	4.32128e-05	2.27978e-05	9.12088e-05	1.01934e-05	4.69759e-05	6.57192e-06	3.49662e-05	8.62247e-06	1.46974e-05
g__Parvibacter	0	0	1.87145e-06	5.01932e-06	0	0	0	0	0	0
g__Parvimonas	1.96955e-05	0	0	2.12164e-05	2.10484e-06	0	2.21698e-06	0	0	9.706e-06
g__Pasteurella	0	0	0	0	0	0	0	0	0	4.23083e-06
g__Pectobacterium	1.96955e-05	0	0	0	0	0	0	0	0	2.24788e-06
g__Pediococcus	8.25627e-06	5.9068e-06	0	2.07133e-05	0	0	4.35494e-06	6.50385e-06	0	1.05771e-05
g__Pedobacter	2.36982e-05	1.27155e-05	0	0	2.08908e-06	8.34427e-06	0	0	0	9.40947e-06
g__Pedomicrobium	1.96955e-05	0	0	1.09676e-05	0	0	0	0	0	0
g__Pelagibacterium	2.46194e-06	0	0	0	0	0	0	0	0	0
g__Pelistega	2.46194e-06	0	0	0	0	0	0	0	0	0
g__Peptoclostridium	6.59008e-06	2.11925e-06	2.31873e-05	3.29009e-05	0	6.66642e-06	1.38631e-05	3.80782e-05	1.92355e-06	1.38026e-05
g__Peptococcus	4.92388e-06	0	0	4.20557e-06	0	0	0	4.93233e-06	0	0
g__Peptoniphilus	1.72336e-05	3.8957e-06	0	1.73025e-05	0	0	2.13796e-06	2.07648e-06	0	1.86145e-06
g__Peptostreptococcus	0	2.0111e-06	0	2.90104e-06	0	0	3.46577e-06	1.95931e-06	0	0
g__Peredibacter	1.20272e-05	0	0	0	0	0	0	0	0	0
g__Petrimonas	9.84775e-06	0	0	0	0	0	0	0	0	0
g__Petrotoga	0	0	0	0	0	0	0	0	0	2.11542e-06
g__Phaeodactylibacter	4.92388e-06	0	0	0	0	0	0	0	0	1.86145e-06
g__Phascolarctobacterium	6.15485e-05	4.16865e-06	0	4.76411e-06	0	0	1.98214e-06	2.46616e-06	0	3.7229e-06
g__Phaselicystis	7.38582e-06	0	0	0	0	0	0	0	0	6.47871e-06
g__Phenylobacterium	4.52601e-06	1.8846e-06	3.74291e-06	2.66133e-06	0	4.0997e-06	0	0	0	0
g__Phocea	0	0	0	0	0	0	0	2.46616e-06	0	0
g__Photobacterium	4.92388e-06	0	0	0	0	0	0	0	0	0
g__Phreatobacter	0	1.8846e-06	0	0	0	0	0	0	0	0
g__Phyllobacterium	4.92388e-06	0	0	0	0	6.14956e-06	0	0	0	0
g__Phytophthora lateralis MPF4	0	0	0	1.05139e-05	0	0	1.03973e-05	0	0	0
g__Picocystis salinarum	4.12814e-06	0	0	0	0	0	0	0	0	0
g__Pirellula	0	4.0222e-06	0	0	0	0	0	0	0	0
g__Pisciglobus	0	6.35776e-06	5.54447e-06	0	0	0	0	0	0	2.09121e-06
g__Planifilum	0	0	0	2.20688e-06	0	0	0	0	0	0
g__Planktothrix NIVA-CYA 15	2.46194e-06	0	0	0	0	0	0	0	0	0
g__Plasticicumulans	0	0	0	6.49696e-06	0	0	0	0	0	0
g__Plesiomonas	0	0	0	0	0	0	0	0	0	1.86145e-06
g__Polycyclovorans	0	3.7692e-06	0	0	0	0	0	0	0	0
g__Polynucleobacter	1.8848e-05	0	0	0	0	0	0	0	0	8.46167e-06
g__Pontibacter	2.46194e-06	1.8846e-06	0	0	0	0	0	0	0	0
g__Porphyromonas	4.92388e-05	4.13036e-06	0	0	0	4.21331e-06	2.21698e-06	2.21368e-06	0	2.24788e-06
g__Prevotella	4.43149e-05	8.04441e-06	1.84816e-06	0	0	0	0	6.11227e-06	0	0
g__Prevotella 1	1.75767e-05	2.0111e-06	0	1.16042e-05	0	2.04952e-05	0	6.38478e-06	0	0
g__Prevotella 2	9.84775e-06	0	0	2.10278e-06	0	2.04985e-06	0	0	0	0
g__Prevotella 6	4.92388e-06	2.0111e-06	0	0	0	0	0	0	0	0
g__Prevotella 7	3.13248e-05	2.0111e-06	0	1.25602e-05	0	0	0	1.95931e-06	2.43969e-06	6.47871e-06
g__Prevotella 9	0.000545198	0.000173257	0.000107693	0.000819855	2.61785e-05	8.69437e-05	0.000107184	0.000235	2.15763e-06	0.000321977
g__Prevotellaceae Ga6A1 group	1.8216e-05	9.54901e-06	0	1.03035e-05	4.17816e-06	0	0	2.29171e-05	0	0
g__Prevotellaceae NK3B31 group	1.72336e-05	7.89074e-06	1.27875e-05	3.54734e-05	0	1.52225e-05	3.81231e-06	9.10721e-06	0	7.90354e-06
g__Prevotellaceae UCG-001	5.68411e-05	1.13271e-05	1.70615e-05	2.89903e-05	1.88662e-06	2.24005e-05	3.46288e-05	6.57136e-05	0	0
g__Prevotellaceae UCG-003	3.42512e-05	2.93451e-05	1.60089e-05	2.98142e-05	4.08437e-06	3.18334e-05	9.88654e-06	1.84631e-05	2.43969e-06	4.4094e-05
g__Prevotellaceae UCG-004	2.17945e-06	0	0	0	0	0	0	0	0	0
g__Promicromonospora	2.46194e-06	0	0	0	0	0	0	0	0	0
g__Proteiniclasticum	0	0	0	0	0	0	0	2.21368e-06	0	0
g__Proteiniphilum	2.46194e-06	2.0111e-06	0	4.20557e-06	0	0	0	0	2.43969e-06	0
g__Proteus	1.20272e-05	8.15256e-06	1.87145e-06	3.99584e-06	0	0	0	4.03579e-06	0	2.24788e-06
g__Providencia	2.46194e-06	4.13036e-06	0	0	8.08671e-06	1.43813e-05	3.81231e-06	9.44716e-05	4.10995e-06	4.20663e-06
g__Pseudanabaena PCC-7429	1.47716e-05	0	0	0	0	0	0	0	0	2.24788e-06
g__Pseudarcicella	0	2.0111e-06	0	0	0	0	0	7.39849e-06	0	0
g__Pseudoalteromonas	9.84775e-06	0.000209191	0	0	0	0	1.98214e-06	0	0	0
g__Pseudobacteroides	0	0	0	3.99584e-06	0	0	0	0	0	0
g__Pseudobutyrivibrio	1.92985e-05	2.0111e-06	0	1.96185e-05	0	2.16345e-06	3.46577e-06	6.38667e-06	0	2.84407e-05
g__Pseudoclavibacter	2.17945e-06	0	0	0	0	0	0	0	0	0
g__Pseudogracilibacillus	0	0	0	0	0	2.04985e-06	0	0	0	0
g__Pseudohongiella	4.92388e-06	3.7692e-06	0	0	0	0	0	0	0	0
g__Pseudolabrys	2.46194e-06	0	0	0	0	0	0	0	0	0
g__Pseudomonas	0.000261281	2.77209e-05	1.63107e-05	0.000482204	4.19392e-06	3.53022e-05	4.96899e-05	3.71136e-05	3.86751e-06	0.00116461
g__Pseudonocardia	1.73083e-05	0	0	0	0	6.49036e-06	2.13796e-06	0	0	0
g__Pseudoxanthomonas	1.68357e-05	6.35776e-06	0	0	0	0	4.15274e-06	2.46616e-06	0	0
g__Psychrobacter	4.62039e-05	4.24204e-05	1.07758e-05	3.34851e-05	8.65846e-06	4.01211e-05	9.32587e-06	2.55793e-05	9.47469e-06	4.69263e-05
g__Psychromonas	7.38582e-06	0	0	4.20557e-06	0	0	0	0	0	0
g__Pygmaiobacter	2.46194e-06	0	0	0	0	0	0	0	0	0
g__RB41	3.15446e-05	8.24237e-06	0	0	0	3.70782e-06	0	2.1763e-06	0	0
g__Rahnella	0	2.0111e-06	0	0	0	0	1.9165e-06	0	0	6.34625e-06
g__Ralstonia	0.00978364	0.000381786	9.29692e-06	1.26167e-05	5.80122e-06	4.07427e-05	5.19909e-05	6.03214e-05	3.96762e-06	4.90031e-05
g__Reyranella	4.92388e-06	0	0	0	0	0	0	0	0	0
g__Rheinheimera	9.14806e-06	6.52724e-06	2.08988e-06	4.58278e-06	0	3.67625e-06	0	0	0	3.64703e-06
g__Rhizobacter	7.38582e-06	0	0	0	0	0	0	0	0	0
g__Rhodanobacter	7.38582e-06	0	2.73943e-06	0	2.08908e-06	0	0	0	0	5.58435e-06
g__Rhodobacter	9.44988e-06	8.44546e-06	0	2.29139e-06	0	2.16345e-06	0	2.46616e-06	0	6.34625e-06
g__Rhodococcus	9.84775e-06	0	0	4.23657e-06	0	0	0	0	0	0
g__Rhodocytophaga	4.92388e-06	0	0	0	0	0	0	0	0	0
g__Rhodoferax	2.21574e-05	0	0	0	0	0	0	0	0	1.19539e-05
g__Rhodoluna	4.92388e-06	2.0111e-06	0	2.20688e-06	0	0	0	0	0	0
g__Rhodoplanes	8.19355e-06	0	0	4.76411e-06	0	0	0	0	0	0
g__Rickettsiella	6.12948e-06	0	0	0	0	0	0	0	0	0
g__Riemerella	0	0	0	0	0	2.33951e-06	0	0	0	0
g__Rikenella	2.07987e-05	1.25032e-05	9.22176e-06	2.07598e-05	0	7.74234e-06	1.0986e-05	2.10053e-05	0	1.66599e-05
g__Rikenellaceae RC9 gut group	0.000165155	8.50748e-05	3.08071e-05	0.000180356	1.7867e-05	5.64556e-05	4.70106e-05	0.000180093	3.8471e-06	0.000199215
g__Robinsoniella	0	0	0	2.20688e-06	0	0	2.13796e-06	3.91862e-06	0	1.86145e-06
g__Rodentibacter	2.88855e-05	6.35776e-06	6.26739e-06	1.46146e-05	4.08437e-06	7.48153e-06	3.46577e-06	1.77032e-05	0	1.06621e-05
g__Romboutsia	0.0139448	0.055407	0.135129	0.154264	0.0103832	0.109575	0.0782597	0.100213	0.0017354	0.049749
g__Roseburia	0.000494396	0.000146471	0.000106496	0.000321357	1.60104e-05	0.000118671	6.77098e-05	9.21171e-05	6.24499e-06	0.000125499
g__Roseiarcus	4.12814e-06	0	1.84816e-06	0	0	3.87117e-06	0	0	0	0
g__Roseibacillus	2.46194e-06	0	0	0	0	0	0	0	0	0
g__Roseimicrobium	4.92388e-06	0	0	0	0	0	0	0	0	0
g__Rosenbergiella	0	0	0	0	0	2.33951e-06	0	0	0	0
g__Roseomonas	2.46194e-06	6.47266e-06	0	8.41114e-06	0	0	0	0	0	0
g__Rothia	8.43813e-05	3.15288e-05	1.16665e-05	2.10563e-05	1.85892e-05	2.04985e-06	1.23707e-05	2.03749e-05	3.58225e-05	4.02194e-05
g__Rubellimicrobium	7.38582e-06	4.13036e-06	0	6.13889e-06	0	2.33951e-06	2.25693e-06	1.95499e-06	2.05497e-06	2.11542e-06
g__Rubritalea	0	5.65381e-06	0	0	0	0	0	0	0	0
g__Rubrobacter	7.38582e-06	0	0	4.28931e-06	0	0	0	8.85473e-06	0	0
g__Rudanella	4.92388e-06	0	0	0	0	0	0	0	0	0
g__Ruminiclostridium	4.62653e-05	3.66e-05	1.58152e-05	4.87582e-05	0	9.678e-06	1.36224e-05	1.21274e-05	0	6.58518e-06
g__Ruminiclostridium 1	2.06407e-06	0	0	2.10278e-06	2.04218e-06	0	0	0	0	0
g__Ruminiclostridium 5	3.22862e-05	2.52689e-05	4.17976e-06	6.94978e-05	0	1.43802e-05	8.4094e-06	6.64105e-06	3.91681e-06	1.50883e-05
g__Ruminiclostridium 6	8.57998e-05	8.03719e-06	4.54869e-06	4.95784e-05	2.04218e-06	2.17307e-05	0	1.79298e-05	4.31124e-06	1.12394e-05
g__Ruminiclostridium 9	4.24352e-06	4.0222e-06	0	1.13122e-05	0	2.04985e-06	3.46577e-06	0	0	0
g__Ruminobacter	0	1.85744e-06	0	0	0	0	3.46577e-06	0	0	0
g__Ruminococcaceae NK4A214 group	0.000184887	3.11122e-05	5.9482e-05	0.000275103	3.09691e-05	6.13101e-05	2.7778e-05	4.16111e-05	0	0.000166088
g__Ruminococcaceae UCG-002	0.000120989	2.53254e-05	8.32767e-05	0.000231128	6.06478e-06	7.8266e-05	3.05703e-05	4.26532e-05	1.93376e-06	9.25371e-05
g__Ruminococcaceae UCG-003	3.77081e-05	0	0	1.12228e-05	0	0	6.41387e-06	0	0	8.43469e-06
g__Ruminococcaceae UCG-004	0	0	2.55749e-06	6.38398e-06	0	0	2.13796e-06	0	0	0
g__Ruminococcaceae UCG-005	0.000173665	0.000103176	6.00054e-05	0.000247393	3.04053e-05	0.000177918	3.51978e-05	8.44926e-05	1.02653e-05	8.74283e-05
g__Ruminococcaceae UCG-008	1.80523e-05	0	0	6.30835e-06	0	0	0	0	0	9.11757e-06
g__Ruminococcaceae UCG-009	1.63143e-05	3.26362e-06	2.55749e-06	1.25989e-05	0	1.14828e-05	6.93154e-06	0	0	6.22474e-06
g__Ruminococcaceae UCG-010	4.87806e-05	1.92279e-05	1.1756e-05	5.43312e-05	3.85194e-06	1.99094e-05	8.30968e-06	2.92043e-05	0	3.09969e-05
g__Ruminococcaceae UCG-011	1.29613e-05	0	0	9.90279e-06	1.80976e-06	0	0	1.22272e-05	0	6.34625e-06
g__Ruminococcaceae UCG-013	4.12865e-05	1.65828e-05	2.22568e-05	7.28001e-05	1.05451e-05	1.71918e-05	1.48233e-05	1.09293e-05	2.10439e-05	2.12378e-05
g__Ruminococcaceae UCG-014	0.00029035	6.49086e-05	4.64623e-05	0.000327286	1.97038e-05	8.51609e-05	3.65846e-05	3.56752e-05	6.47923e-06	0.000108448
g__Ruminococcaceae V9D2013 group	0	0	0	4.20557e-06	0	0	0	1.8889e-06	0	0
g__Ruminococcus 1	0.000169083	8.83165e-05	5.53567e-05	0.000190202	1.21554e-05	5.88169e-05	2.54574e-05	7.47072e-05	6.80293e-06	5.5985e-05
g__Ruminococcus 2	0.000185133	9.25467e-05	1.60838e-05	0.000138834	1.02736e-05	5.12245e-05	3.26366e-05	4.15823e-05	9.75876e-06	0.000107299
g__Rummeliibacillus	1.82928e-06	0	0	0	0	0	0	7.28281e-06	0	0
g__S31	0	0	0	6.62065e-06	0	6.49036e-06	0	1.4512e-05	1.93376e-06	0
g__S5-A14a	4.92388e-06	0	0	1.26167e-05	0	0	0	0	0	0
g__S50 wastewater-sludge group	0	1.8846e-06	0	0	0	0	0	0	0	0
g__SAR324 cluster bacterium JCVI-SC AAA005	2.46194e-06	0	0	0	0	0	0	0	0	0
g__SAR92 clade	0	1.13076e-05	0	0	0	0	0	0	0	2.08943e-06
g__SEEP-SRB1	2.46194e-06	0	0	3.99584e-06	0	0	0	0	0	0
g__SUP05 cluster	6.54775e-05	3.7692e-05	0	4.20557e-06	0	6.01576e-06	4.13348e-06	0	0	6.13815e-05
g__SWB02	2.0566e-05	4.2145e-06	0	0	0	0	0	0	0	0
g__Saccharopolyspora	2.46194e-06	0	0	0	0	0	0	0	0	0
g__Saccharopolyspora rectivirgula	0	0	0	0	0	0	0	4.15296e-06	0	0
g__Salinivibrio	0	0	0	0	0	1.85391e-06	0	0	0	0
g__Salipaludibacillus	0	2.0111e-06	0	4.20557e-06	0	0	0	0	0	0
g__Sandaracinobacter	0	8.04441e-06	0	0	0	0	0	0	0	0
g__Sandaracinus	2.46194e-06	0	0	0	0	0	0	0	0	0
g__Sanguibacter	4.92388e-06	0	0	0	0	0	0	0	0	0
g__Sarcina	1.15666e-05	0	0	1.09668e-05	0	0	3.46577e-06	0	0	0
g__Savagea	2.46194e-06	0	0	0	0	0	0	0	0	0
g__Sediminibacterium	2.17945e-06	6.35776e-06	0	0	0	0	0	0	0	8.46167e-06
g__Segetibacter	1.19118e-05	1.8846e-06	0	4.14908e-06	0	1.85391e-06	0	0	1.98306e-06	4.49576e-06
g__Seinonella	4.92388e-06	0	0	0	0	0	0	0	0	0
g__Selenomonas	7.38582e-06	2.53874e-06	0	0	0	0	0	0	0	0
g__Selenomonas 1	0	0	0	2.10278e-06	0	0	0	0	0	0
g__Sellimonas	3.16392e-05	1.85744e-06	2.55749e-06	1.36708e-05	0	7.77535e-06	2.25693e-06	6.38667e-06	0	2.24788e-06
g__Serratia	0.000687668	5.40055e-05	1.08062e-05	0.00012334	2.49419e-05	5.30305e-05	2.83865e-05	5.95075e-05	1.93376e-06	0.000202936
g__Sharpea	2.46194e-06	0	0	0	0	0	0	0	0	0
g__Shewanella	7.38582e-06	5.92676e-06	0	0	1.80976e-06	1.83813e-06	0	0	0	0
g__Shuttleworthia	9.56526e-06	6.0333e-06	0	0	0	0	0	0	0	1.86145e-06
g__Simplicispira	0	0	0	0	0	0	0	2.21368e-06	0	0
g__Skermanella	2.46194e-06	0	0	0	0	0	0	0	0	0
g__Smithella	0	2.0111e-06	0	0	0	0	0	0	0	0
g__Sneathia	1.23097e-05	5.65381e-06	0	0	0	0	0	0	0	0
g__Snodgrassella	0	4.0222e-06	0	0	0	0	0	0	0	0
g__Solibacillus	4.92388e-06	0	2.67723e-06	0	0	0	0	0	4.10995e-06	0
g__Solirubrobacter	2.92201e-05	0	0	4.20557e-06	0	0	0	4.29016e-06	0	0
g__Solobacterium	0	8.6465e-06	0	0	3.61952e-06	0	0	0	0	2.52036e-06
g__Sorangium	0	0	0	0	0	0	0	0	2.15763e-06	0
g__Sphaerotilus	0	2.0111e-06	0	0	0	1.83813e-06	0	2.07648e-06	0	1.05771e-05
g__Sphingobacterium	3.20052e-05	3.97669e-06	0	0	2.06111e-06	0	0	0	0	0
g__Sphingobium	5.38461e-05	8.29225e-05	4.29177e-06	2.10278e-06	4.08437e-06	0	1.98214e-06	0	0	0
g__Sphingomonas	0.00016744	5.72747e-05	3.68197e-05	9.09279e-05	1.43588e-05	2.50486e-05	1.83676e-05	5.1877e-05	2.05497e-06	7.0438e-05
g__Spirochaeta 2	2.00134e-06	0	0	0	0	0	0	0	0	0
g__Sporichthya	7.38582e-06	0	0	0	0	0	0	0	0	0
g__Sporocytophaga	2.46194e-06	0	0	0	0	0	0	0	0	0
g__Sporomusa	0	2.15755e-06	0	0	0	0	0	0	0	0
g__Sporosarcina	1.58518e-05	6.47266e-06	0	0	0	4.0997e-06	0	0	1.92355e-06	0
g__Staphylococcus	0.00124068	0.000149684	0.000202209	0.000210713	4.61256e-05	0.000123981	0.000108152	0.000267377	0.000102844	0.000318431
g__Stenotrophobacter	4.92388e-06	2.15755e-06	0	0	0	0	0	0	0	0
g__Stenotrophomonas	0.000251834	2.20067e-05	0	2.521e-05	4.10329e-06	8.00347e-06	1.13655e-05	2.83064e-05	0	4.92071e-05
g__Steroidobacter	4.10572e-05	1.8846e-06	0	4.20557e-06	0	0	0	0	0	0
g__Stomatobaculum	2.46194e-06	2.0111e-06	0	0	0	2.16345e-06	0	0	0	0
g__Streptococcus	0.00154796	0.000483865	8.75834e-05	0.00073312	6.1125e-05	0.000142652	0.000157599	0.000285875	2.70881e-05	0.00050248
g__Streptomyces	2.70813e-05	0	0	3.99584e-06	0	4.0997e-06	0	0	0	2.24788e-06
g__Subdoligranulum	0.000261579	9.15516e-05	7.21729e-05	0.000307331	4.05135e-05	0.000135457	6.90881e-05	6.47934e-05	3.8471e-06	0.000184458
g__Subgroup 10	2.02317e-05	0	0	2.10278e-06	0	0	0	0	0	2.11542e-06
g__Succiniclasticum	0	0	0	0	0	0	0	9.10721e-06	0	2.11542e-06
g__Succinimonas	0	0	0	2.10278e-06	0	2.33951e-06	0	0	0	2.24788e-06
g__Succinivibrio	6.474e-05	2.97141e-05	1.50483e-05	3.11322e-05	0	2.16345e-06	0	1.32821e-05	2.15763e-06	5.41062e-05
g__Succinivibrionaceae UCG-002	0	0	5.29692e-06	6.30835e-06	0	2.16345e-06	0	1.8889e-06	0	1.57351e-05
g__Sulfuricurvum	2.46194e-06	0	0	0	0	0	0	0	0	0
g__Sulfuritalea	2.46194e-06	0	0	0	0	0	0	0	0	2.24788e-06
g__Sulfurovum	4.92388e-06	0	0	0	0	0	0	2.07648e-06	4.31124e-06	0
g__Sutterella	4.68282e-05	9.29693e-06	3.96134e-06	9.45176e-05	2.04218e-06	3.01747e-05	1.23138e-05	3.43939e-05	1.92355e-06	1.47532e-05
g__Sva0996 marine group	0	0.000141345	0	0	0	0	0	2.07648e-06	1.92355e-06	0
g__Synechococcus CC9902	0	0	0	0	0	0	2.21698e-06	0	0	0
g__Syntrophococcus	2.17945e-06	0	0	0	0	0	3.46577e-06	0	0	0
g__Syntrophorhabdus	0	2.15755e-06	0	0	0	0	0	0	0	0
g__Syntrophus	9.84775e-06	3.26362e-06	0	0	0	0	0	0	0	0
g__TM7 phylum sp. oral clone FR058	0	0	0	0	0	0	0	0	0	2.09121e-06
g__Tahibacter	2.46194e-06	0	0	0	0	0	0	0	0	0
g__Taibaiella	2.46194e-06	0	0	0	0	0	0	0	0	0
g__Tannerella	2.46194e-06	0	0	0	0	0	0	0	0	0
g__Tenacibaculum	0	0	0	8.41114e-06	0	0	0	0	0	0
g__Tepidibacter	7.38582e-06	0	0	0	0	0	0	0	0	0
g__Terribacillus	4.92388e-06	0	0	0	0	0	0	2.21368e-06	0	0
g__Terriglobus	6.3813e-06	4.23851e-06	0	0	0	0	0	0	0	0
g__Terrimonas	2.1311e-05	4.54984e-06	0	5.99377e-06	0	0	0	0	0	4.23083e-06
g__Terrisporobacter	8.09106e-05	0.000293957	0.000226648	0.000319749	6.75211e-05	0.000425278	2.21698e-06	9.76358e-05	0	6.65517e-05
g__Tetrasphaera	1.27823e-05	0	3.1337e-06	2.10278e-06	0	0	0	0	0	0
g__Thalassospira	0	0	0	0	0	0	0	0	0	2.24788e-06
g__Thauera	1.17755e-05	2.15755e-06	2.55749e-06	2.10278e-06	0	0	1.03973e-05	0	0	1.43372e-05
g__Thermincola	0	4.31511e-06	0	0	0	0	0	0	0	0
g__Thermoactinomyces	0	0	0	0	0	1.83813e-06	0	0	0	0
g__Thermoanaerobacterium	0	0	0	2.90104e-06	0	0	0	0	0	0
g__Thermoanaerobaculum	2.46194e-06	0	0	0	0	0	0	0	0	0
g__Thermomonas	2.14537e-06	0	0	2.10278e-06	0	0	0	0	0	4.23083e-06
g__Thermovirga	2.46194e-06	0	0	0	0	0	0	0	0	0
g__Thiohalophilus	2.46194e-06	0	0	0	0	0	0	0	0	0
g__Tissierella	0	4.23851e-06	0	1.99792e-06	0	0	0	0	1.98306e-06	0
g__Tolumonas	0	0	0	0	0	3.70782e-06	0	0	0	0
g__Treponema 2	3.00752e-05	6.17976e-06	0	2.29139e-06	0	7.38876e-06	0	4.35507e-06	1.98457e-06	1.04665e-05
g__Trichococcus	3.9391e-05	0	0	0	2.08908e-06	1.9686e-06	4.43396e-06	0	0	2.24788e-06
g__Tropheryma	2.46194e-06	0	0	0	0	0	0	0	0	0
g__Truepera	0	0	0	2.10278e-06	0	2.04985e-06	0	0	0	0
g__Tumebacillus	2.46194e-06	0	0	6.32385e-06	0	2.04985e-06	1.9165e-06	0	0	4.23083e-06
g__Turicibacter	0.000594069	0.0276295	0.00129286	0.00381918	0.000472123	0.00181702	0.00109917	0.00261995	0.000582142	0.049186
g__Tyzzerella	2.01011e-05	3.7692e-06	0	2.10278e-06	0	0	0	1.10684e-05	0	2.96237e-06
g__Tyzzerella 3	0	2.53874e-06	0	6.32385e-06	0	0	0.000179538	0.00473184	4.42417e-05	1.15119e-05
g__Tyzzerella 4	0.00011283	1.94819e-05	3.14087e-05	8.00544e-05	0	2.70121e-05	1.89581e-06	8.20878e-06	0	2.09121e-06
g__UBA1819	4.92388e-06	0	0	6.30835e-06	1.80976e-06	3.70782e-06	0	1.95931e-06	2.05497e-06	4.23083e-06
g__UTCFX1	0	2.0111e-06	0	0	0	0	0	0	0	0
g__Ureaplasma	2.46194e-06	0	0	0	0	0	0	0	0	2.11542e-06
g__Vagococcus	4.52601e-06	0	2.55749e-06	0	0	0	3.46577e-06	6.89164e-06	0	0
g__Variovorax	1.72336e-05	4.16865e-06	0	2.10278e-06	0	0	0	2.07648e-06	0	0
g__Veillonella	0.000129619	7.40686e-05	1.85139e-05	3.64841e-05	1.23139e-05	2.2705e-05	2.97395e-05	2.04998e-05	4.36324e-06	6.40945e-05
g__Verticia	4.00269e-06	0	2.55749e-06	6.30835e-06	0	0	0	0	0	1.48079e-05
g__Vibrio	5.41626e-05	1.82663e-05	0	5.99377e-06	0	0	6.69089e-06	2.21368e-06	0	0
g__Vicinamibacter	0	0	0	0	0	0	2.21698e-06	0	0	0
g__Victivallis	0	0	0	4.20557e-06	0	0	0	0	0	0
g__Virgibacillus	4.52601e-06	1.85744e-06	1.1918e-05	2.0463e-06	0	0	4.27592e-06	0	0	0
g__Vogesella	9.84775e-06	0	0	0	0	0	0	0	0	0
g__Weissella	0.000100652	2.9683e-05	1.41181e-05	8.65961e-05	2.04218e-06	6.26249e-06	9.18847e-06	3.5525e-05	4.31124e-06	4.06761e-05
g__Woeseia	2.46194e-05	2.15755e-06	0	0	0	0	0	0	0	0
g__Xanthomonas	0	0	0	0	0	0	0	6.64105e-06	0	1.82351e-06
g__Xenorhabdus	2.00134e-06	0	0	0	0	0	0	0	0	0
g__Yersinia	1.64498e-05	0	1.87145e-06	6.971e-06	0	3.93719e-06	0	0	0	4.49576e-06
g__[Agitococcus] lubricus group	0	0	3.1337e-06	0	0	0	0	0	0	0
g__[Anaerorhabdus] furcosa group	2.17945e-06	0	0	2.10278e-06	0	0	0	0	0	0
g__[Bacteroides] pectinophilus group	0	0	0	0	2.06111e-06	0	0	0	0	0
g__[Clostridium] innocuum group	5.32681e-05	8.33731e-06	6.3004e-06	1.34311e-05	2.18979e-06	9.74395e-06	8.55406e-06	8.84231e-06	1.93376e-06	3.7229e-06
g__[Eubacterium] brachy group	7.38582e-06	0	0	0	0	0	0	0	0	0
g__[Eubacterium] coprostanoligenes group	0.000221248	7.4959e-05	2.84889e-05	0.000321496	3.61219e-05	0.000107745	6.107e-05	9.03946e-05	6.29831e-06	0.000129328
g__[Eubacterium] eligens group	6.5071e-05	2.46051e-05	8.267e-05	0.000100349	5.98791e-06	4.16515e-05	6.4929e-06	1.08097e-05	0	5.08251e-05
g__[Eubacterium] fissicatena group	1.78225e-05	0	1.87145e-06	1.26477e-05	2.18979e-06	5.64341e-06	0	9.78358e-06	2.43969e-06	5.04073e-06
g__[Eubacterium] hallii group	0.000132976	4.77126e-05	7.10652e-05	0.000155863	1.22481e-05	4.70714e-05	6.19069e-05	2.5662e-05	2.05497e-06	6.03221e-05
g__[Eubacterium] nodatum group	2.05736e-05	1.48217e-05	2.36288e-05	1.30094e-05	2.18979e-06	0	2.25693e-06	2.55054e-05	0	1.57723e-05
g__[Eubacterium] ruminantium group	3.2183e-05	6.24898e-05	0.000194472	0.000162026	2.43191e-05	0.00013145	2.28774e-05	1.51648e-05	0	0.000106415
g__[Eubacterium] ventriosum group	3.15279e-05	3.4069e-05	2.97524e-05	5.86429e-05	0	3.21544e-05	1.0534e-05	4.10258e-06	1.98306e-06	3.91577e-05
g__[Eubacterium] xylanophilum group	3.13752e-05	2.67445e-05	2.92325e-05	2.12718e-05	0	1.61689e-05	1.23138e-05	1.37152e-05	0	1.31066e-05
g__[Ruminococcus] gauvreauii group	2.18142e-05	7.03283e-06	1.99325e-05	5.88656e-05	9.87763e-06	1.99276e-05	1.18618e-05	4.42736e-06	0	4.18044e-05
g__[Ruminococcus] gnavus group	0.00028864	9.64875e-05	0.000108297	0.000267749	2.20925e-05	8.17272e-05	2.15644e-05	0.00012915	8.45594e-06	8.58885e-05
g__[Ruminococcus] torques group	0.000139595	5.84952e-05	8.00699e-05	0.000122135	8.3567e-06	6.83601e-05	5.03668e-05	6.02053e-05	2.15763e-06	6.72391e-05
g__anaerobic digester metagenome	0	0	0	6.30835e-06	0	0	0	0	2.43969e-06	0
g__bacterium Ellin6529	0	1.8846e-06	0	0	0	0	0	0	0	3.64703e-06
g__bacterium enrichment culture clone B126(2011)	2.17945e-06	0	0	0	0	0	0	0	0	0
g__candidate division SR1 bacterium taxon 345	2.46194e-06	0	0	0	0	0	0	0	0	0
g__dgA-11 gut group	2.46194e-06	0	0	0	0	3.90376e-06	0	0	0	0
g__gut metagenome	1.08862e-05	3.86854e-06	1.21014e-05	2.69236e-05	6.39947e-06	4.01736e-06	1.04683e-05	1.71796e-05	0	1.32841e-05
g__hgcI clade	5.22896e-05	1.03616e-05	0	1.99792e-06	3.86434e-06	0	0	0	0	8.59413e-06
g__hydrothermal vent metagenome	0	2.44998e-05	0	1.99792e-06	0	0	0	0	0	0
g__marine group	0	0	0	0	0	0	0	0	0	6.34625e-06
g__marine metagenome	2.46194e-06	5.27689e-05	0	0	0	0	0	2.46616e-06	0	2.11542e-06
g__metagenome	0.000103481	2.92594e-05	9.40109e-06	1.47195e-05	2.08908e-06	1.38096e-05	4.35494e-06	2.46616e-06	2.43969e-06	4.49576e-06
g__mle1-7	6.18214e-06	2.0111e-06	0	4.20557e-06	0	0	0	0	0	0
g__mouse gut metagenome	4.35889e-06	2.11925e-06	0	4.14908e-06	0	1.16135e-05	3.46577e-06	3.91862e-06	0	2.24788e-06
g__possible genus 04	2.46194e-06	0	0	0	0	0	0	0	0	2.11542e-06
g__seawater metagenome	0	7.53841e-06	0	0	0	0	0	0	0	0
g__uncultured	0.00088033	0.000296688	6.96884e-05	0.000407407	5.77619e-05	0.000154252	8.484e-05	0.000145283	1.21491e-05	0.000165596
g__uncultured Acidimicrobidae bacterium	2.46194e-06	0	0	0	0	0	0	0	0	0
g__uncultured Acidobacteria bacterium	5.46716e-05	3.26362e-06	2.55749e-06	1.51167e-05	0	7.8566e-06	1.23434e-05	3.91862e-06	4.87938e-06	9.11757e-06
g__uncultured Acidobacteriaceae bacterium	7.38582e-06	0	0	0	0	0	0	0	0	0
g__uncultured Acidobacteriales bacterium	4.64139e-06	0	0	0	0	0	0	2.46616e-06	0	0
g__uncultured Acidobacterium sp.	2.46194e-06	0	0	0	0	0	0	0	0	0
g__uncultured Bacteroidales bacterium	9.50106e-05	8.89619e-05	2.37266e-05	9.14995e-05	1.02488e-05	3.45041e-05	9.84508e-06	8.5734e-05	0	2.49611e-05
g__uncultured Bacteroidetes bacterium	0	0	0	8.72343e-06	0	0	0	0	0	0
g__uncultured Candidatus Saccharibacteria bacterium	2.46194e-05	2.0111e-06	0	0	0	2.04985e-06	0	0	0	0
g__uncultured Chloroflexi bacterium	7.38582e-06	1.8846e-06	0	0	0	0	0	0	0	0
g__uncultured Clostridia bacterium	1.20708e-05	6.56094e-06	0	0	0	0	0	0	0	2.24788e-06
g__uncultured Clostridiales bacterium	0	0	0	6.30835e-06	0	1.83813e-06	0	2.46616e-06	0	0
g__uncultured Cryptomonadaceae	2.46194e-06	1.8846e-06	0	0	0	0	0	0	0	0
g__uncultured Cystobacterineae bacterium	0	0	0	2.10278e-06	0	6.49036e-06	0	0	0	0
g__uncultured Gemmatimonadetes bacterium	0	0	0	0	0	0	0	0	0	6.26828e-06
g__uncultured Gram-positive bacterium	0	0	0	0	0	0	0	0	4.87938e-06	0
g__uncultured Methanosarcinales archaeon	0	0	0	0	0	0	0	0	0	6.34625e-06
g__uncultured Nitrospirae bacterium	2.46194e-06	0	0	0	0	0	0	0	0	0
g__uncultured Opitutae bacterium	2.46194e-06	0	0	0	0	0	0	0	0	0
g__uncultured Porphyromonadaceae bacterium	7.38582e-06	0	0	1.99792e-06	0	0	0	2.07648e-06	0	0
g__uncultured Rhodospirillaceae bacterium	0	0	0	0	0	0	0	0	0	2.09121e-06
g__uncultured Solirubrobacter sp.	0	0	0	0	0	2.16345e-06	0	0	0	0
g__uncultured Sphingobacteriales bacterium	0	0	0	2.0463e-06	0	0	0	0	0	0
g__uncultured Streptomyces sp.	2.17945e-06	0	0	0	0	0	0	0	0	0
g__uncultured actinobacterium	6.92522e-06	0	0	4.20557e-06	0	0	0	0	0	0
g__uncultured archaeon	9.84775e-06	0	0	0	0	0	0	0	0	0
g__uncultured bacterium	0.00166479	0.000761879	0.000427909	0.0016654	0.00023616	0.00066923	0.000290527	0.00125129	5.42042e-05	0.000571918
g__uncultured bacterium 259	0	0	0	8.41114e-06	0	0	0	0	0	0
g__uncultured bacterium HF0770_27E13	0	1.8846e-06	0	0	0	0	0	0	0	0
g__uncultured bacterium KM3-47-A6	0	5.65381e-06	0	0	0	0	0	0	0	0
g__uncultured bacterium mle1-9	2.46194e-06	0	0	0	0	0	0	0	0	0
g__uncultured candidate division SR1 bacterium	0	0	0	0	0	0	0	0	0	2.11542e-06
g__uncultured compost bacterium	4.92388e-06	0	0	0	0	0	0	0	0	0
g__uncultured crenarchaeote	0	0	2.14589e-06	0	0	0	0	0	0	0
g__uncultured cyanobacterium	7.38582e-06	0	0	0	0	0	0	0	0	0
g__uncultured delta proteobacterium	4.92388e-06	0	0	0	0	0	0	0	0	0
g__uncultured euryarchaeote	2.46194e-06	0	0	0	0	0	0	0	0	0
g__uncultured forest soil bacterium	9.84775e-06	0	0	0	0	1.85391e-06	0	2.21368e-06	2.43969e-06	1.86145e-06
g__uncultured gamma proteobacterium	7.38582e-06	0	0	0	0	0	0	4.67985e-06	0	6.74363e-06
g__uncultured marine archaeon	0	9.67601e-06	0	0	0	0	0	0	0	0
g__uncultured marine bacterium	0	7.53841e-06	0	0	0	0	0	0	0	0
g__uncultured marine group II/III euryarchaeote AD1000_108_D01	0	7.53841e-06	0	2.10278e-06	0	0	0	0	0	0
g__uncultured organism	3.9372e-05	8.36157e-05	8.83459e-06	5.02434e-05	1.49257e-05	1.41039e-05	1.9165e-06	1.71595e-05	0	2.20184e-05
g__uncultured planctomycete	0	0	2.14589e-06	0	0	0	0	0	0	0
g__uncultured prokaryote	4.64139e-06	0	0	0	0	0	3.79161e-06	0	0	0
g__uncultured proteobacterium	4.92388e-06	0	1.87145e-06	2.0463e-06	0	5.80675e-06	0	0	0	0
g__uncultured rumen bacterium	1.36048e-05	4.0222e-06	8.24868e-06	5.48425e-05	0	3.93719e-06	1.03973e-05	6.89353e-06	5.80127e-06	9.2602e-06
g__uncultured soil bacterium	3.08116e-05	8.41185e-06	3.1337e-06	2.11319e-05	0	7.74234e-06	0	0	0	0
g__unidentified	2.46194e-06	0	0	0	0	0	0	0	0	0
g__wastewater metagenome	4.38966e-06	0	0	0	0	0	0	0	0	0
